# Supplementary material for: Integrated transcriptomic and metabolomic analysis unveils heat-tolerance-associated flavonoid metabolites and genes in the rice rel1-D mutant
Source: BMC Genomics. 2025 Sep 1;26:792. doi: 10.1186/s12864-025-11977-0 (PMC12403516; doi:10.1186/s12864-025-11977-0)
Supplement: Supplementary file 2 — Supplementary Material 2. [file 12864_2025_11977_MOESM2_ESM.xlsx]

## Sheet: TableS1
Table. S1 The number of DAms in rel1-D and ZH11
Class	F1 VS F2
	up	down
Alkaloids	8	2
Amino acids and derivatives	11	0
Flavonoids	30	35
Lignans and Coumarins	0	6
Lipids	2	0
Organic acids	4	0
Others	6	0
Phenolic acids	13	4
Tannins	1	3
Terpenoids	0	1
Note
Class: The classification of metabolites, such as Alkaloids, Amino acids and derivatives, Flavonoids, etc.
F1 VS F2: Comparison between the two samples, F1 and F2.
Up: The number of metabolites that are upregulated in F1 relative to F2.
Down: The number of metabolites that are downregulated in F1 relative to F2.

## Sheet: TableS2
ID	Flavonoids	Lipids	Phenolic acids	Alkaloids	Organic acids	Amino acids and derivatives	Nucleotides and derivatives	Others	Tannins	Lignans and Coumarins	Terpenoids
rel1-D	6.14742e+08	2.76238e+08	2.58823e+08	2.31805e+08	2.28169e+08	1.91769e+08	1.14578e+08	1.03342e+08	1.08342e+07	7.71533e+06	73945.7
WT	5.74678e+08	2.74228e+08	2.44694e+08	2.12737e+08	2.08721e+08	1.47766e+08	1.07404e+08	9.65261e+07	5.39769e+07	1.19902e+07	86148.7

## Sheet: TableS3
Table. S3 The regulatory network of key genes, metabolites and physiological shapes in rel1-D
Omics_1	Omics_2	Correlation	P-Value		Note
Os01g0863500	Os01g0701700	-0.929341	0.0073126		Omics_1: The first omics variable (e.g., gene, metabolite, or physiological trait).
Os01g0863500	Os01g0106400	0.851333	0.0315099		Omics_2: The second omics variable (another gene, metabolite, or physiological trait associated with Omics_1).
Os01g0863500	mws0180	0.841268	0.035794		Correlation: The correlation coefficient between Omics_1 and Omics_2, indicating the strength and direction of their relationship (a positive value indicates a positive correlation, while a negative value indicates a negative correlation).
Os01g0863500	mws1195	0.936568	0.00590786		P-Value: The significance level of the correlation analysis, used to determine whether the correlation is statistically significant (the smaller the P-value, the more significant the correlation).
Os01g0863500	mws1173	-0.821413	0.0449922
Os01g0863500	Lmzp004885	-0.966329	0.00168155
Os01g0863500	Hmln002806	-0.916373	0.0101977
Os01g0863500	mws1002	-0.822462	0.0444818
Os01g0863500	mws2108	0.865707	0.025841
Os01g0863500	mws0178	0.958565	0.00253967
Os01g0863500	mws0179	0.848152	0.032836
Os01g0863500	HJN003	-0.925167	0.00819046
Os01g0863500	mws1434	0.984286	0.000368448
Os01g0863500	mws0048	0.989012	0.000180452
Os01g0863500	Lmfn004093	0.942202	0.00491437
Os01g0863500	mws0913	0.981515	0.000509405
Os01g0863500	mws1299	0.967394	0.00157739
Os01g0863500	mws1608	0.968817	0.0014434
Os01g0863500	mws2209	0.967928	0.0015264
Os01g0863500	mws1361	0.964757	0.00184117
Os01g0863500	mws0057	0.943865	0.00463829
Os01g0863500	Lmnp002845	0.978155	0.000710579
Os01g0863500	mws1329	0.986002	0.000292537
Os01g0863500	mws0061	0.976513	0.000820987
Os01g0863500	mws0091	0.962794	0.00205072
Os01g0863500	Lmmn003398	0.884135	0.0193594
Os01g0863500	Lmjp003822	0.94509	0.00443989
Os01g0863500	Lmmp003817	0.905388	0.0130037
Os01g0863500	Lmsn003628	-0.950197	0.0036588
Os01g0863500	mws0047	-0.933507	0.00648501
Os01g0863500	HJAP148	0.922104	0.00886541
Os01g0863500	mws0046	-0.936323	0.00595311
Os01g0863500	mws1066	-0.929663	0.00724693
Os01g0863500	mws1073	-0.90181	0.0139886
Os01g0863500	Lmjp002867	-0.924144	0.00841298
Os01g0863500	mws1661	-0.924653	0.00830179
Os01g0863500	Hmgp002121	-0.927085	0.00778109
Os01g0863500	Lmmp003091	-0.951721	0.00344003
Os01g0863500	Hmgp003086	-0.933034	0.00657655
Os01g0863500	Lmgp004959	-0.937685	0.0057038
Os01g0863500	Hmgp002953	0.906557	0.0126894
Os01g0863500	Hmgp002564	-0.943189	0.00474957
Os01g0863500	Hmcp001618	0.977149	0.000777279
Os01g0863500	Hmgp003540	-0.892543	0.0167001
Os01g0863500	Number of tillers	0.877295	0.0216609
Os01g0863500	Leaf natural width	-0.940814	0.00515086
Os01g0863500	Leaf rolled index	0.933052	0.00657297
Os01g0863500	Leaf bending	0.938115	0.00562613
Os01g0863500	10 grain length	-0.827415	0.0421081
Os05g0477600	Os04g0280500	0.997882	6.72276e-06
Os05g0477600	Os04g0523812	0.863333	0.0267406
Os05g0477600	Os05g0472400	0.989877	0.000153196
Os05g0477600	Os01g0823100	0.998945	1.6692e-06
Os05g0477600	mws0180	0.912644	0.0111133
Os05g0477600	mws0183	0.920406	0.00925072
Os05g0477600	mws2108	0.889077	0.0177735
Os05g0477600	mws0179	0.89831	0.0149856
Os06g0549900	mws1173	0.815261	0.0480404
Os06g0549900	HJN003	0.877082	0.0217346
Os06g0549900	mws0046	0.81428	0.0485348
Os06g0549900	10 grain width	0.837662	0.0373914
Os08g0201700	Os05g0477600	0.972168	0.00115113
Os08g0201700	Os04g0280500	0.982795	0.000441447
Os08g0201700	Os04g0523812	0.891155	0.0171259
Os08g0201700	Os05g0472400	0.982032	0.00048136
Os08g0201700	Os01g0823100	0.965785	0.00173594
Os08g0201700	Os04g0581000	0.824342	0.0435737
Os08g0201700	Os06g0102700	0.831389	0.0402479
Os08g0201700	mws0180	0.957922	0.00261861
Os08g0201700	mws0183	0.982813	0.000440538
Os08g0201700	mws0064	0.819827	0.0457691
Os08g0201700	mws2108	0.950014	0.00368552
Os08g0201700	mws0178	0.847267	0.0332095
Os08g0201700	mws0179	0.945179	0.00442556
Os08g0201700	Lmmn003398	0.854459	0.0302319
Os08g0201700	Lmmp003817	0.828697	0.0415038
Os08g0201700	HJAP148	0.833063	0.039476
Os01g0959100	mws1002	0.924162	0.00840905
Os01g0959100	Hmgp003540	0.852905	0.030864
Os02g0613900	Os01g0863500	0.878822	0.0211364
Os02g0613900	Os02g0129300	0.986774	0.000261231
Os02g0613900	Os01g0106400	0.983348	0.000413649
Os02g0613900	mws1195	0.848278	0.0327833
Os02g0613900	Lmzp004885	-0.851619	0.0313918
Os02g0613900	HJN003	-0.82548	0.0430282
Os02g0613900	mws1434	0.848487	0.0326954
Os02g0613900	mws0048	0.8683	0.0248752
Os02g0613900	Lmfn004093	0.912878	0.0110548
Os02g0613900	mws0913	0.887075	0.0184079
Os02g0613900	mws1299	0.842711	0.0351641
Os02g0613900	mws1608	0.835941	0.038165
Os02g0613900	mws2209	0.86406	0.0264633
Os02g0613900	mws1361	0.910063	0.0117692
Os02g0613900	mws0057	0.940198	0.00525743
Os02g0613900	mws1329	0.901229	0.0141519
Os02g0613900	mws0061	0.868398	0.024839
Os02g0613900	mws0091	0.824732	0.0433865
Os02g0613900	Lmjp003822	0.982165	0.000474305
Os02g0613900	Lmsn003628	-0.821507	0.0449461
Os02g0613900	Lmjp002867	-0.813697	0.0488303
Os02g0613900	Lmmp003091	-0.836567	0.0378829
Os02g0613900	Hmgp002564	-0.832176	0.0398842
Os02g0613900	Hmcp001618	0.831614	0.0401434
Os02g0613900	Leaf bending	0.812962	0.0492033
Os02g0613900	10 grain length	-0.843064	0.035011
Os12g0160100	Os01g0863500	-0.910648	0.011619
Os12g0160100	Os02g0613900	-0.841501	0.0356921
Os12g0160100	Os10g0127900	0.913516	0.0108958
Os12g0160100	Os02g0129300	-0.875777	0.0221885
Os12g0160100	Os03g0227400	-0.948649	0.00388774
Os12g0160100	Os01g0701700	0.906605	0.0126765
Os12g0160100	Os09g0434500	-0.957203	0.00270816
Os12g0160100	Os06g0618700	-0.818812	0.0462693
Os12g0160100	Lmbn002739	-0.90826	0.0122383
Os12g0160100	mws1195	-0.938588	0.00554141
Os12g0160100	mws1173	0.903906	0.0134074
Os12g0160100	Lmzp004885	0.958314	0.00257036
Os12g0160100	Hmln002806	0.953529	0.0031892
Os12g0160100	mws0178	-0.851001	0.0316472
Os12g0160100	HJN003	0.829771	0.0410005
Os12g0160100	mws1434	-0.913113	0.0109961
Os12g0160100	mws0048	-0.919221	0.00952442
Os12g0160100	mws0913	-0.890881	0.0172107
Os12g0160100	mws1299	-0.940743	0.00516303
Os12g0160100	mws1608	-0.945679	0.00434599
Os12g0160100	mws2209	-0.896216	0.0155978
Os12g0160100	mws0057	-0.858175	0.0287451
Os12g0160100	Lmnp002845	-0.927882	0.00761393
Os12g0160100	mws1329	-0.933696	0.00644867
Os12g0160100	mws0061	-0.959976	0.00237079
Os12g0160100	mws0091	-0.843952	0.0346264
Os12g0160100	Lmmn003398	-0.904461	0.0132555
Os12g0160100	Lmjp003822	-0.892278	0.0167811
Os12g0160100	Lmmp003817	-0.922218	0.0088397
Os12g0160100	Lmsn003628	0.942403	0.00488066
Os12g0160100	mws0047	0.975204	0.000914639
Os12g0160100	HJAP148	-0.916343	0.010205
Os12g0160100	mws0046	0.919523	0.00945415
Os12g0160100	mws1066	0.866814	0.0254266
Os12g0160100	mws1073	0.964755	0.00184147
Os12g0160100	Lmjp002867	0.951533	0.00346666
Os12g0160100	mws1661	0.95558	0.00291594
Os12g0160100	Hmgp002121	0.948051	0.00397793
Os12g0160100	Lmmp003091	0.960156	0.00234966
Os12g0160100	Hmgp003086	0.974652	0.000955605
Os12g0160100	Lmgp004959	0.973372	0.00105417
Os12g0160100	Hmgp002953	-0.965241	0.00179125
Os12g0160100	Hmgp002564	0.964708	0.00184628
Os12g0160100	Hmcp001618	-0.946748	0.00417816
Os12g0160100	Hmgp003540	0.906244	0.0127733
Os12g0160100	Number of tillers	-0.967394	0.00157736
Os12g0160100	Leaf natural width	0.972701	0.00110768
Os12g0160100	Leaf rolled index	-0.961844	0.00215601
Os12g0160100	Leaf bending	-0.961846	0.00215583
Os12g0160100	10 grain length	0.972239	0.00114533
Os08g0203400	Os05g0477600	0.815283	0.0480294
Os08g0203400	Os08g0201700	0.917915	0.00983037
Os08g0203400	Os04g0280500	0.837868	0.0372994
Os08g0203400	Os05g0472400	0.829128	0.0413012
Os08g0203400	Os02g0626100	0.832957	0.0395244
Os08g0203400	Os04g0581000	0.9406	0.00518779
Os08g0203400	mws0180	0.854976	0.0300229
Os08g0203400	mws0183	0.929628	0.007254
Os08g0203400	Lmbn002739	0.841618	0.0356408
Os08g0203400	mws0064	0.894522	0.0161016
Os08g0203400	mws2108	0.863461	0.0266916
Os08g0203400	mws0179	0.827473	0.0420809
Os08g0203400	Lmmn003398	0.853669	0.0305523
Os08g0203400	Lmmp003817	0.849888	0.0321092
Os08g0203400	HJAP148	0.826994	0.0423077
Os11g0115350	Os01g0863500	0.845963	0.0337636
Os11g0115350	Os05g0477600	0.920584	0.00920993
Os11g0115350	Os08g0201700	0.941913	0.00496317
Os11g0115350	Os04g0280500	0.934422	0.00630976
Os11g0115350	Os04g0523812	0.990477	0.000135606
Os11g0115350	Os05g0472400	0.966347	0.00167976
Os11g0115350	Os01g0823100	0.901808	0.0139891
Os11g0115350	Os01g0701700	-0.83855	0.0369948
Os11g0115350	Os09g0434500	0.834639	0.0387557
Os11g0115350	Os06g0102700	0.845818	0.0338257
Os11g0115350	mws0180	0.991809	0.000100359
Os11g0115350	mws0183	0.949565	0.00375133
Os11g0115350	mws2108	0.98241	0.000461369
Os11g0115350	mws0178	0.954607	0.00304398
Os11g0115350	mws0179	0.976282	0.000837165
Os11g0115350	mws1434	0.835598	0.0383201
Os11g0115350	mws0048	0.82558	0.0429804
Os11g0115350	Lmnp002845	0.876669	0.021878
Os11g0115350	mws0091	0.814746	0.0482997
Os11g0115350	Lmmn003398	0.885142	0.0190309
Os11g0115350	Lmmp003817	0.871031	0.0238768
Os11g0115350	HJAP148	0.88741	0.018301
Os11g0115350	Hmcp001618	0.858082	0.0287817
Os04g0280500	Os01g0823100	0.994934	3.84294e-05
Os04g0280500	mws0180	0.929881	0.00720273
Os04g0280500	mws0183	0.94219	0.00491646
Os04g0280500	mws2108	0.912675	0.0111054
Os04g0280500	mws0179	0.920215	0.00929456
Os10g0127900	Os01g0863500	-0.885906	0.0187835
Os10g0127900	Os03g0227400	-0.981787	0.000494542
Os10g0127900	Os01g0701700	0.978403	0.000694592
Os10g0127900	Os09g0434500	-0.958755	0.00251665
Os10g0127900	Os04g0581000	-0.861122	0.0275915
Os10g0127900	mws0180	-0.820334	0.0455202
Os10g0127900	mws0183	-0.848515	0.0326837
Os10g0127900	Lmbn002739	-0.930527	0.00707207
Os10g0127900	mws1195	-0.973135	0.00107293
Os10g0127900	mws1173	0.813097	0.0491347
Os10g0127900	mws0064	-0.956686	0.00277356
Os10g0127900	Lmzp004885	0.942239	0.00490809
Os10g0127900	Hmln002806	0.936118	0.00599096
Os10g0127900	mws1002	0.880887	0.020437
Os10g0127900	mws2108	-0.871919	0.0235566
Os10g0127900	mws0178	-0.902185	0.0138838
Os10g0127900	mws0179	-0.86376	0.0265778
Os10g0127900	HJN003	0.877874	0.0214614
Os10g0127900	mws1434	-0.94399	0.00461783
Os10g0127900	mws0048	-0.933699	0.00644802
Os10g0127900	mws0913	-0.916982	0.0100518
Os10g0127900	mws1299	-0.963252	0.00200077
Os10g0127900	mws1608	-0.961603	0.00218315
Os10g0127900	mws2209	-0.943528	0.00469362
Os10g0127900	mws0057	-0.863206	0.026789
Os10g0127900	Lmnp002845	-0.957659	0.00265117
Os10g0127900	mws1329	-0.920668	0.00919062
Os10g0127900	mws0061	-0.952171	0.00337672
Os10g0127900	mws0091	-0.922297	0.00882208
Os10g0127900	Lmmn003398	-0.969425	0.00138796
Os10g0127900	Lmjp003822	-0.81506	0.0481415
Os10g0127900	Lmmp003817	-0.975921	0.000862735
Os10g0127900	Lmsn003628	0.947107	0.00412258
Os10g0127900	mws0047	0.977092	0.000781173
Os10g0127900	HJAP148	-0.978454	0.00069133
Os10g0127900	mws0046	0.949818	0.00371421
Os10g0127900	mws1066	0.949018	0.00383256
Os10g0127900	mws1073	0.952632	0.00331247
Os10g0127900	Lmjp002867	0.986753	0.000262056
Os10g0127900	mws1661	0.963681	0.00195468
Os10g0127900	Hmgp002121	0.952549	0.00332399
Os10g0127900	Lmmp003091	0.974498	0.000967201
Os10g0127900	Hmgp003086	0.965177	0.00179781
Os10g0127900	Lmgp004959	0.963888	0.00193256
Os10g0127900	Hmgp002953	-0.973623	0.00103445
Os10g0127900	Hmgp002564	0.946599	0.00420142
Os10g0127900	Hmcp001618	-0.926034	0.00800421
Os10g0127900	Hmgp003540	0.9789	0.000663105
Os10g0127900	Number of tillers	-0.950248	0.00365134
Os10g0127900	Leaf natural width	0.97204	0.00116174
Os10g0127900	Leaf rolled index	-0.966959	0.00161949
Os10g0127900	Leaf bending	-0.965344	0.00178079
Os10g0127900	10 grain length	0.839988	0.0363572
Os10g0127900	100 grain weight	0.946327	0.00424387
Os03g0255100	Os01g0959100	0.9182	0.00976313
Os03g0255100	mws1002	0.882865	0.0197775
Os03g0255100	Lmmn003398	-0.811892	0.0497488
Os03g0255100	Hmcp001618	-0.815342	0.0479997
Os03g0255100	Hmgp003540	0.865875	0.025778
Os03g0255100	10 grain length	0.851739	0.0313425
Os11g0484700	Os05g0477600	0.827165	0.0422263
Os11g0484700	Os08g0201700	0.934239	0.00634467
Os11g0484700	Os08g0203400	0.967845	0.00153425
Os11g0484700	Os11g0115350	0.885988	0.0187571
Os11g0484700	Os04g0280500	0.856931	0.0292387
Os11g0484700	Os10g0127900	-0.887629	0.0182314
Os11g0484700	Os04g0523812	0.855314	0.0298865
Os11g0484700	Os05g0472400	0.87048	0.0240766
Os11g0484700	Os03g0227400	0.882144	0.0200167
Os11g0484700	Os01g0823100	0.812337	0.0495217
Os11g0484700	Os01g0701700	-0.907625	0.0124055
Os11g0484700	Os11g0461000	0.993758	5.8327e-05
Os11g0484700	Os09g0434500	0.890389	0.0173634
Os11g0484700	Os04g0581000	0.919867	0.00937466
Os11g0484700	mws0180	0.934265	0.0063397
Os11g0484700	mws0183	0.97295	0.00108762
Os11g0484700	Lmbn002739	0.894466	0.0161185
Os11g0484700	mws0064	0.943922	0.00462895
Os11g0484700	Lmzp004885	-0.825273	0.0431271
Os11g0484700	Hmln002806	-0.872419	0.0233772
Os11g0484700	mws2108	0.950416	0.00362686
Os11g0484700	mws0178	0.876069	0.0220865
Os11g0484700	mws0179	0.91623	0.0102321
Os11g0484700	mws1299	0.829036	0.0413444
Os11g0484700	mws1608	0.840336	0.0362036
Os11g0484700	Lmnp002845	0.862182	0.0271817
Os11g0484700	Lmmn003398	0.940618	0.00518455
Os11g0484700	Lmmp003817	0.947275	0.00409666
Os11g0484700	Lmsn003628	-0.846089	0.0337099
Os11g0484700	mws0047	-0.851424	0.0314724
Os11g0484700	HJAP148	0.934487	0.00629742
Os11g0484700	mws0046	-0.859573	0.0281949
Os11g0484700	mws1066	-0.839522	0.0365633
Os11g0484700	mws1073	-0.8892	0.0177349
Os11g0484700	Lmjp002867	-0.823443	0.0440066
Os11g0484700	mws1661	-0.885343	0.0189657
Os11g0484700	Hmgp002121	-0.871797	0.0236005
Os11g0484700	Lmmp003091	-0.831547	0.0401747
Os11g0484700	Hmgp003086	-0.855789	0.0296955
Os11g0484700	Lmgp004959	-0.857727	0.0289227
Os11g0484700	Hmgp002953	0.872052	0.0235088
Os11g0484700	Hmgp002564	-0.835322	0.0384451
Os11g0484700	Number of tillers	0.875741	0.022201
Os11g0484700	Leaf natural width	-0.866243	0.0256398
Os11g0484700	Leaf rolled index	0.860481	0.0278404
Os11g0484700	Leaf bending	0.85407	0.0303897
Os11g0484700	100 grain weight	-0.834742	0.0387086
Os02g0129300	Os01g0863500	0.845757	0.0338515
Os02g0129300	Os01g0106400	0.950246	0.00365161
Os02g0129300	mws1195	0.857244	0.0291144
Os02g0129300	Lmzp004885	-0.848031	0.0328872
Os02g0129300	mws1434	0.827013	0.0422985
Os02g0129300	mws0048	0.846771	0.03342
Os02g0129300	Lmfn004093	0.848911	0.0325174
Os02g0129300	mws0913	0.858311	0.0286915
Os02g0129300	mws1299	0.835364	0.0384261
Os02g0129300	mws1608	0.829083	0.0413225
Os02g0129300	mws2209	0.84412	0.0345539
Os02g0129300	mws1361	0.852666	0.030962
Os02g0129300	mws0057	0.913604	0.0108741
Os02g0129300	mws1329	0.883044	0.0197182
Os02g0129300	mws0061	0.864521	0.0262887
Os02g0129300	Lmjp003822	0.965513	0.00176351
Os02g0129300	Lmsn003628	-0.817607	0.0468667
Os02g0129300	mws0047	-0.827514	0.0420613
Os02g0129300	Lmjp002867	-0.830964	0.0404448
Os02g0129300	Lmmp003091	-0.843405	0.034863
Os02g0129300	Hmgp003086	-0.824983	0.0432658
Os02g0129300	Lmgp004959	-0.823775	0.0438465
Os02g0129300	Hmgp002564	-0.83933	0.0366483
Os02g0129300	Hmcp001618	0.824314	0.043587
Os02g0129300	Leaf natural width	-0.815592	0.0478742
Os02g0129300	Leaf rolled index	0.815401	0.0479701
Os02g0129300	Leaf bending	0.822695	0.0443688
Os02g0129300	10 grain length	-0.901054	0.0142012
Os04g0523812	Os01g0863500	0.904722	0.0131843
Os04g0523812	Os04g0280500	0.881504	0.0202299
Os04g0523812	Os01g0823100	0.839411	0.0366123
Os04g0523812	Os01g0701700	-0.866468	0.0255556
Os04g0523812	mws0180	0.975786	0.000872405
Os04g0523812	mws0183	0.917104	0.0100229
Os04g0523812	Lmzp004885	-0.841225	0.0358128
Os04g0523812	Hmln002806	-0.812434	0.0494722
Os04g0523812	mws2108	0.972771	0.00110203
Os04g0523812	mws0178	0.978881	0.000664333
Os04g0523812	mws0179	0.967184	0.00159763
Os04g0523812	mws1434	0.888331	0.0180086
Os04g0523812	mws0048	0.882251	0.0199809
Os04g0523812	mws0913	0.852451	0.0310497
Os04g0523812	mws1299	0.848073	0.0328692
Os04g0523812	mws1608	0.857372	0.0290636
Os04g0523812	mws2209	0.840536	0.0361158
Os04g0523812	mws1361	0.845031	0.0341623
Os04g0523812	Lmnp002845	0.915117	0.0105019
Os04g0523812	mws1329	0.842739	0.0351521
Os04g0523812	mws0061	0.848154	0.032835
Os04g0523812	mws0091	0.871732	0.0236237
Os04g0523812	Lmmn003398	0.888622	0.0179167
Os04g0523812	Lmmp003817	0.881934	0.0200864
Os04g0523812	Lmsn003628	-0.832746	0.0396216
Os04g0523812	mws0047	-0.813623	0.0488676
Os04g0523812	HJAP148	0.90223	0.0138711
Os04g0523812	mws0046	-0.828683	0.0415102
Os04g0523812	mws1066	-0.829367	0.0411895
Os04g0523812	mws1661	-0.825657	0.0429437
Os04g0523812	Hmgp002121	-0.81923	0.0460632
Os04g0523812	Lmmp003091	-0.82223	0.0445945
Os04g0523812	Hmgp003086	-0.812179	0.0496024
Os04g0523812	Lmgp004959	-0.82028	0.0455467
Os04g0523812	Hmcp001618	0.901569	0.0140561
Os04g0523812	Leaf natural width	-0.833837	0.0391212
Os04g0523812	Leaf rolled index	0.813609	0.0488747
Os04g0523812	Leaf bending	0.815494	0.0479231
Os03g0797300	Os02g0613900	0.974661	0.000954998
Os03g0797300	Os02g0129300	0.943382	0.00471757
Os03g0797300	Os01g0106400	0.989688	0.000158955
Os03g0797300	Lmfn004093	0.895584	0.0157849
Os03g0797300	mws1361	0.875389	0.0223244
Os03g0797300	mws0057	0.881941	0.0200842
Os03g0797300	Lmjp003822	0.930762	0.00702496
Os11g0530600	Os06g0618700	0.951013	0.00354086
Os11g0530600	Os02g0697400	0.993033	7.26383e-05
Os11g0530600	Os01g0124200	0.865274	0.0260039
Os11g0530600	Lmbn002739	0.827168	0.0422253
Os11g0530600	Hmmp002121	0.909503	0.011914
Os05g0472400	Os04g0280500	0.994241	4.9659e-05
Os05g0472400	Os04g0523812	0.924949	0.00823765
Os05g0472400	Os01g0823100	0.982416	0.000461082
Os05g0472400	mws0180	0.959674	0.00240655
Os05g0472400	mws0183	0.95221	0.00337119
Os05g0472400	mws2108	0.942025	0.00494427
Os05g0472400	mws0178	0.858152	0.0287543
Os05g0472400	mws0179	0.94501	0.00445268
Os04g0268700	Os01g0959100	0.93812	0.00562517
Os04g0268700	Os03g0255100	0.994719	4.17598e-05
Os04g0268700	mws1002	0.87183	0.0235884
Os04g0268700	Hmgp003540	0.837932	0.0372706
Os04g0268700	10 grain length	0.820878	0.0452535
Os03g0227400	Os01g0863500	0.849938	0.0320884
Os03g0227400	Os01g0701700	-0.953074	0.00325147
Os03g0227400	Lmbn002739	0.974803	0.000944329
Os03g0227400	mws1195	0.948937	0.00384464
Os03g0227400	mws1173	-0.8664	0.0255811
Os03g0227400	mws0064	0.932468	0.0066868
Os03g0227400	Lmzp004885	-0.935883	0.00603472
Os03g0227400	Hmln002806	-0.951712	0.00344124
Os03g0227400	mws1002	-0.830757	0.0405409
Os03g0227400	mws2108	0.832237	0.0398558
Os03g0227400	mws0178	0.852407	0.0310679
Os03g0227400	HJN003	-0.832329	0.0398134
Os03g0227400	mws1434	0.900113	0.0144678
Os03g0227400	mws0048	0.892837	0.0166106
Os03g0227400	mws0913	0.865126	0.0260599
Os03g0227400	mws1299	0.940198	0.00525747
Os03g0227400	mws1608	0.942336	0.00489188
Os03g0227400	mws2209	0.893338	0.0164586
Os03g0227400	mws0057	0.8123	0.0495406
Os03g0227400	Lmnp002845	0.926455	0.00791444
Os03g0227400	mws1329	0.89345	0.0164245
Os03g0227400	mws0061	0.936723	0.00587933
Os03g0227400	mws0091	0.852331	0.0310992
Os03g0227400	Lmmn003398	0.958391	0.00256098
Os03g0227400	Lmmp003817	0.96933	0.00139652
Os03g0227400	Lmsn003628	-0.939272	0.00541993
Os03g0227400	mws0047	-0.980651	0.000557931
Os03g0227400	HJAP148	0.959936	0.00237554
Os03g0227400	mws0046	-0.93551	0.00610429
Os03g0227400	mws1066	-0.906545	0.0126926
Os03g0227400	mws1073	-0.97432	0.000980696
Os03g0227400	Lmjp002867	-0.974474	0.000969047
Os03g0227400	mws1661	-0.969363	0.00139355
Os03g0227400	Hmgp002121	-0.956415	0.00280812
Os03g0227400	Lmmp003091	-0.963368	0.00198831
Os03g0227400	Hmgp003086	-0.974007	0.00100468
Os03g0227400	Lmgp004959	-0.971072	0.00124318
Os03g0227400	Hmgp002953	0.985546	0.000311879
Os03g0227400	Hmgp002564	-0.951736	0.00343788
Os03g0227400	Hmcp001618	0.906243	0.0127736
Os03g0227400	Hmgp003540	-0.949308	0.00378943
Os03g0227400	Number of tillers	0.980995	0.000538376
Os03g0227400	Leaf natural width	-0.975246	0.000911538
Os03g0227400	Leaf rolled index	0.969606	0.00137161
Os03g0227400	Leaf bending	0.966173	0.00169709
Os03g0227400	10 grain length	-0.894432	0.0161286
Os03g0227400	100 grain weight	-0.902228	0.0138717
Os01g0823100	mws0180	0.894277	0.0161753
Os01g0823100	mws0183	0.907381	0.0124703
Os01g0823100	mws2108	0.868982	0.024624
Os01g0823100	mws0179	0.879071	0.0210516
Os01g0701700	mws0180	-0.869809	0.0243213
Os01g0701700	mws0183	-0.871322	0.0237719
Os01g0701700	Lmbn002739	-0.916475	0.0101732
Os01g0701700	mws1195	-0.956607	0.00278363
Os01g0701700	mws1173	0.871871	0.0235737
Os01g0701700	mws0064	-0.93572	0.00606506
Os01g0701700	Lmzp004885	0.97398	0.00100673
Os01g0701700	Hmln002806	0.96958	0.00137403
Os01g0701700	mws2108	-0.912245	0.0112136
Os01g0701700	mws0178	-0.94248	0.00486765
Os01g0701700	mws0179	-0.884232	0.0193276
Os01g0701700	HJN003	0.941706	0.00499822
Os01g0701700	mws1434	-0.960609	0.00229692
Os01g0701700	mws0048	-0.952248	0.00336593
Os01g0701700	mws0913	-0.939221	0.00542889
Os01g0701700	mws1299	-0.984268	0.000369289
Os01g0701700	mws1608	-0.985613	0.00030897
Os01g0701700	mws2209	-0.952963	0.00326674
Os01g0701700	mws1361	-0.812019	0.0496841
Os01g0701700	mws0057	-0.882863	0.0197781
Os01g0701700	Lmnp002845	-0.979813	0.000607145
Os01g0701700	mws1329	-0.952736	0.00329804
Os01g0701700	mws0061	-0.970093	0.00132829
Os01g0701700	mws0091	-0.944397	0.00455153
Os01g0701700	Lmmn003398	-0.956796	0.00275961
Os01g0701700	Lmjp003822	-0.833136	0.0394425
Os01g0701700	Lmmp003817	-0.984553	0.000356075
Os01g0701700	Lmsn003628	0.982596	0.000451688
Os01g0701700	mws0047	0.974385	0.000975773
Os01g0701700	HJAP148	-0.984069	0.000378677
Os01g0701700	mws0046	0.987874	0.000219663
Os01g0701700	mws1066	0.984934	0.000338762
Os01g0701700	mws1073	0.968427	0.00147956
Os01g0701700	Lmjp002867	0.970416	0.00129983
Os01g0701700	mws1661	0.984544	0.000356493
Os01g0701700	Hmgp002121	0.982321	0.000466054
Os01g0701700	Lmmp003091	0.980385	0.000573324
Os01g0701700	Hmgp003086	0.975464	0.000895617
Os01g0701700	Lmgp004959	0.977021	0.000786012
Os01g0701700	Hmgp002953	-0.976405	0.000828485
Os01g0701700	Hmgp002564	0.972859	0.00109497
Os01g0701700	Hmcp001618	-0.932867	0.00660904
Os01g0701700	Hmgp003540	0.935931	0.00602569
Os01g0701700	Number of tillers	-0.955489	0.00292781
Os01g0701700	Leaf natural width	0.979742	0.000611409
Os01g0701700	Leaf rolled index	-0.982853	0.00043849
Os01g0701700	Leaf bending	-0.982522	0.000455548
Os01g0701700	100 grain weight	0.895178	0.0159057
Os04g0654500	Os01g0959100	0.995382	3.19411e-05
Os04g0654500	Os03g0255100	0.876792	0.0218352
Os04g0654500	Os04g0268700	0.902347	0.0138386
Os04g0654500	mws1002	0.907152	0.012531
Os04g0654500	Hmgp003540	0.824221	0.0436319
Os11g0461000	Os08g0201700	0.924234	0.00839327
Os11g0461000	Os08g0203400	0.985729	0.000304042
Os11g0461000	Os11g0115350	0.849438	0.0322969
Os11g0461000	Os04g0280500	0.838667	0.0369428
Os11g0461000	Os10g0127900	-0.86287	0.0269175
Os11g0461000	Os05g0472400	0.846969	0.033336
Os11g0461000	Os03g0227400	0.873318	0.0230558
Os11g0461000	Os01g0701700	-0.870119	0.024208
Os11g0461000	Os09g0434500	0.87916	0.0210212
Os11g0461000	Os04g0581000	0.937399	0.00575569
Os11g0461000	mws0180	0.907302	0.012491
Os11g0461000	mws0183	0.956557	0.00278989
Os11g0461000	Lmbn002739	0.89814	0.0150348
Os11g0461000	mws0064	0.931576	0.00686268
Os11g0461000	Hmln002806	-0.844637	0.0343314
Os11g0461000	mws2108	0.919863	0.00937555
Os11g0461000	mws0178	0.828225	0.0417256
Os11g0461000	mws0179	0.883779	0.0194761
Os11g0461000	Lmnp002845	0.818197	0.0465742
Os11g0461000	Lmmn003398	0.924387	0.00835991
Os11g0461000	Lmmp003817	0.925181	0.00818748
Os11g0461000	mws0047	-0.824342	0.0435735
Os11g0461000	HJAP148	0.907424	0.0124587
Os11g0461000	mws0046	-0.817549	0.0468959
Os11g0461000	mws1073	-0.869587	0.0244024
Os11g0461000	mws1661	-0.856895	0.0292533
Os11g0461000	Hmgp002121	-0.839473	0.0365851
Os11g0461000	Hmgp003086	-0.827948	0.0418565
Os11g0461000	Lmgp004959	-0.828681	0.0415114
Os11g0461000	Hmgp002953	0.849313	0.032349
Os11g0461000	Number of tillers	0.861742	0.0273513
Os11g0461000	Leaf natural width	-0.837723	0.0373639
Os11g0461000	Leaf rolled index	0.829273	0.0412335
Os11g0461000	Leaf bending	0.821175	0.0451081
Os11g0461000	100 grain weight	-0.815363	0.0479892
Os09g0434500	Os01g0863500	0.894539	0.0160966
Os09g0434500	Os03g0255100	-0.857762	0.0289087
Os09g0434500	Os04g0523812	0.848972	0.0324916
Os09g0434500	Os04g0268700	-0.812626	0.0493741
Os09g0434500	Os03g0227400	0.970699	0.00127523
Os09g0434500	Os01g0701700	-0.937607	0.00571792
Os09g0434500	Os04g0581000	0.822609	0.0444105
Os09g0434500	mws0180	0.872436	0.023371
Os09g0434500	mws0183	0.861283	0.0275288
Os09g0434500	Lmbn002739	0.920589	0.00920867
Os09g0434500	mws1195	0.935047	0.00619128
Os09g0434500	mws1173	-0.8334	0.0393212
Os09g0434500	mws0064	0.889653	0.0175929
Os09g0434500	Lmzp004885	-0.930899	0.00699753
Os09g0434500	Hmln002806	-0.932174	0.00674461
Os09g0434500	mws1002	-0.836548	0.0378916
Os09g0434500	mws2108	0.896052	0.015646
Os09g0434500	mws0178	0.915092	0.0105079
Os09g0434500	mws0179	0.882205	0.0199963
Os09g0434500	mws1434	0.923529	0.00854805
Os09g0434500	mws0048	0.91904	0.0095665
Os09g0434500	mws0913	0.879431	0.0209289
Os09g0434500	mws1299	0.932157	0.0067478
Os09g0434500	mws1608	0.93811	0.00562711
Os09g0434500	mws2209	0.896614	0.0154805
Os09g0434500	Lmnp002845	0.951915	0.00341269
Os09g0434500	mws1329	0.899196	0.0147301
Os09g0434500	mws0061	0.941223	0.0050805
Os09g0434500	mws0091	0.865136	0.0260559
Os09g0434500	Lmmn003398	0.985157	0.000328853
Os09g0434500	Lmmp003817	0.974862	0.0009399
Os09g0434500	Lmsn003628	-0.921078	0.0090973
Os09g0434500	mws0047	-0.970808	0.00126584
Os09g0434500	HJAP148	0.97613	0.000847843
Os09g0434500	mws0046	-0.9076	0.0124122
Os09g0434500	mws1066	-0.873149	0.0231161
Os09g0434500	mws1073	-0.957387	0.00268511
Os09g0434500	Lmjp002867	-0.95458	0.00304761
Os09g0434500	mws1661	-0.950659	0.00359178
Os09g0434500	Hmgp002121	-0.932944	0.00659406
Os09g0434500	Lmmp003091	-0.950716	0.00358353
Os09g0434500	Hmgp003086	-0.959806	0.00239087
Os09g0434500	Lmgp004959	-0.959233	0.00245909
Os09g0434500	Hmgp002953	0.959236	0.00245865
Os09g0434500	Hmgp002564	-0.934059	0.00637895
Os09g0434500	Hmcp001618	0.959697	0.00240371
Os09g0434500	Hmgp003540	-0.946733	0.00418047
Os09g0434500	Number of tillers	0.954382	0.00307399
Os09g0434500	Leaf natural width	-0.969582	0.00137383
Os09g0434500	Leaf rolled index	0.948486	0.00391217
Os09g0434500	Leaf bending	0.9461	0.00427957
Os09g0434500	10 grain length	-0.902149	0.0138938
Os09g0434500	100 grain weight	-0.838667	0.036943
Os06g0618700	Os03g0227400	0.887555	0.018255
Os06g0618700	Os02g0697400	0.912423	0.0111687
Os06g0618700	Lmbn002739	0.948444	0.00391849
Os06g0618700	mws1173	-0.843479	0.0348309
Os06g0618700	Hmln002806	-0.831435	0.0402266
Os06g0618700	Hmmp002121	0.865422	0.025948
Os06g0618700	mws0047	-0.817433	0.0469537
Os06g0618700	mws1073	-0.85867	0.0285498
Os06g0618700	mws1661	-0.827533	0.0420522
Os06g0618700	Hmgp002121	-0.81846	0.0464437
Os06g0618700	Hmgp003086	-0.827333	0.042147
Os06g0618700	Lmgp004959	-0.819531	0.0459147
Os06g0618700	Hmgp002953	0.858619	0.0285698
Os06g0618700	Number of tillers	0.890239	0.0174099
Os06g0618700	Leaf rolled index	0.821841	0.0447837
Os06g0618700	Leaf bending	0.813865	0.0487447
Os01g0106400	mws1434	0.823315	0.0440686
Os01g0106400	mws0048	0.842895	0.0350842
Os01g0106400	Lmfn004093	0.936582	0.00590531
Os01g0106400	mws0913	0.87313	0.0231229
Os01g0106400	mws2209	0.845876	0.033801
Os01g0106400	mws1361	0.922329	0.00881483
Os01g0106400	mws0057	0.934727	0.00625173
Os01g0106400	mws1329	0.862919	0.0268988
Os01g0106400	mws0061	0.816596	0.0473709
Os01g0106400	mws0091	0.82177	0.0448182
Os01g0106400	Lmjp003822	0.965608	0.00175388
Os01g0816100	Os01g0124200	0.828084	0.0417922
Os12g0115700	Os01g0959100	-0.966302	0.00168418
Os12g0115700	Os03g0255100	-0.920821	0.00915567
Os12g0115700	Os04g0268700	-0.922267	0.00882868
Os12g0115700	Os04g0654500	-0.957039	0.00272888
Os12g0115700	Os06g0128800	-0.94755	0.00405432
Os12g0115700	mws1002	-0.919621	0.00943158
Os12g0115700	Hmgp003540	-0.856185	0.0295367
Os02g0697400	Os01g0124200	0.871371	0.0237539
Os02g0697400	Hmmp002121	0.918858	0.00960891
Os04g0581000	Os03g0227400	0.860572	0.027805
Os04g0581000	Os02g0626100	0.814852	0.048246
Os04g0581000	mws0183	0.876853	0.0218138
Os04g0581000	Lmbn002739	0.867934	0.0250103
Os04g0581000	mws0064	0.956576	0.00278755
Os04g0581000	Hmmp002121	0.818893	0.0462295
Os04g0581000	Lmmn003398	0.876564	0.0219143
Os04g0581000	Lmmp003817	0.856362	0.0294662
Os04g0581000	HJAP148	0.84369	0.0347395
Os04g0581000	100 grain weight	-0.909173	0.0119997
Os11g0559200	Os05g0477600	0.94836	0.00393114
Os11g0559200	Os08g0201700	0.911598	0.0113769
Os11g0559200	Os11g0115350	0.934459	0.0063027
Os11g0559200	Os04g0280500	0.942126	0.00492722
Os11g0559200	Os04g0523812	0.898964	0.0147967
Os11g0559200	Os05g0472400	0.95717	0.00271232
Os11g0559200	Os01g0823100	0.93955	0.00537087
Os11g0559200	Os06g0102700	0.921764	0.00894178
Os11g0559200	mws0180	0.909436	0.0119315
Os11g0559200	mws0183	0.867966	0.0249986
Os11g0559200	mws2108	0.876253	0.0220224
Os11g0559200	mws0178	0.815677	0.0478313
Os11g0559200	mws0179	0.903538	0.0135087
Os06g0102700	Os05g0477600	0.89702	0.0153613
Os06g0102700	Os04g0280500	0.87664	0.0218878
Os06g0102700	Os05g0472400	0.89012	0.0174472
Os06g0102700	Os01g0823100	0.895042	0.0159461
Os06g0102700	mws0180	0.826862	0.0423703
Os06g0128800	Os01g0959100	0.958035	0.0026047
Os06g0128800	Os03g0255100	0.889609	0.0176067
Os06g0128800	Os04g0268700	0.918044	0.0097999
Os06g0128800	Os04g0654500	0.954477	0.00306132
Os06g0128800	mws1002	0.836402	0.0379574
Zmyn002919	Lmbn002739	0.979032	0.000654899
Zmyn002919	mws1195	0.85408	0.0303856
Zmyn002919	mws1173	-0.847984	0.0329068
Zmyn002919	Zmpn002440	0.904248	0.0133138
Zmyn002919	mws0064	0.912977	0.0110301
Zmyn002919	Lmzp004885	-0.84561	0.0339142
Zmyn002919	Hmln002806	-0.895092	0.0159313
Zmyn002919	pmb2940	-0.815662	0.0478387
Zmyn002919	pmb3006	-0.850865	0.0317032
Zmyn002919	mws1299	0.846651	0.033471
Zmyn002919	mws1608	0.847317	0.0331884
Zmyn002919	pmp000120	0.899112	0.0147542
Zmyn002919	mws0061	0.828327	0.0416779
Zmyn002919	Hmmp002121	0.9013	0.0141319
Zmyn002919	Lmmn003398	0.850937	0.0316737
Zmyn002919	pmb3041	-0.868349	0.024857
Zmyn002919	Lmmp003817	0.885484	0.0189201
Zmyn002919	Lmsn003628	-0.867391	0.0252117
Zmyn002919	Zmxp005470	-0.851848	0.0312976
Zmyn002919	pme0368	-0.899825	0.0145499
Zmyn002919	mws0047	-0.898687	0.0148766
Zmyn002919	HJAP148	0.857637	0.0289581
Zmyn002919	mws0046	-0.875961	0.0221243
Zmyn002919	mws1066	-0.844345	0.0344571
Zmyn002919	mws1073	-0.917012	0.0100447
Zmyn002919	pmp001106	-0.850902	0.0316881
Zmyn002919	Lmjp002867	-0.894867	0.0159985
Zmyn002919	pmb3002	-0.919312	0.00950325
Zmyn002919	mws1661	-0.906409	0.0127291
Zmyn002919	Hmgp002121	-0.898005	0.015074
Zmyn002919	pmb0711	-0.894464	0.0161189
Zmyn002919	Lmmp003091	-0.877273	0.0216685
Zmyn002919	pmp001290	-0.86596	0.025746
Zmyn002919	pme1540	-0.892441	0.0167311
Zmyn002919	Hmgp003086	-0.900951	0.0142301
Zmyn002919	Lmgp004959	-0.895179	0.0159054
Zmyn002919	Hmgp002953	0.930005	0.0071774
Zmyn002919	pmb0578	0.891901	0.0168964
Zmyn002919	Zmxp004503	-0.855324	0.0298826
Zmyn002919	pmb0713	-0.841026	0.0359004
Zmyn002919	pmb0719	-0.90839	0.0122042
Zmyn002919	pmb0725	-0.827393	0.0421187
Zmyn002919	Hmgp002564	-0.880949	0.020416
Zmyn002919	pmb1312	-0.877081	0.0217351
Zmyn002919	pmb0738	-0.82074	0.045321
Zmyn002919	pmb0660	0.817108	0.0471155
Zmyn002919	pmb0672	0.840413	0.0361697
Zmyn002919	Hmgp003540	-0.846083	0.0337126
Zmyn002919	pmb0662	0.898528	0.0149226
Zmyn002919	pmb0666	-0.889901	0.0175155
Zmyn002919	pmb0721	-0.855565	0.0297856
Zmyn002919	Plant height	-0.899132	0.0147484
Zmyn002919	Panicle length	-0.92856	0.00747314
Zmyn002919	Number of tillers	0.936618	0.00589856
Zmyn002919	Leaf natural width	-0.891229	0.0171032
Zmyn002919	Leaf rolled index	0.903514	0.0135152
Zmyn002919	Leaf bending	0.897362	0.0152612
Zmyn002919	100 grain weight	-0.888133	0.0180713
mws0180	mws0064	0.823772	0.0438482
mws0180	Lmzp004885	-0.819661	0.0458506
mws0180	Hmln002806	-0.825909	0.0428232
mws0180	mws0178	0.951779	0.00343179
mws0180	mws0179	0.976049	0.000853572
mws0180	mws0048	0.82709	0.0422618
mws0180	Lmnp002845	0.88962	0.017603
mws0180	mws0061	0.815791	0.0477741
mws0180	Lmmn003398	0.918475	0.0096985
mws0180	Lmmp003817	0.909773	0.0118442
mws0180	Lmsn003628	-0.820633	0.0453732
mws0180	mws0047	-0.813748	0.0488044
mws0180	HJAP148	0.917155	0.0100106
mws0180	mws0046	-0.821302	0.0450465
mws0180	Hmgp002121	-0.825349	0.0430906
mws0180	Hmgp003086	-0.815236	0.0480531
mws0180	Lmgp004959	-0.821751	0.0448272
mws0180	Hmcp001618	0.864736	0.0262072
mws0180	Leaf natural width	-0.835252	0.038477
mws0180	Leaf rolled index	0.815337	0.0480019
mws0180	Leaf bending	0.813328	0.0490171
mws0183	mws0180	0.972075	0.00115883
mws0183	mws0064	0.903348	0.013561
mws0183	mws0178	0.909041	0.0120339
mws0183	mws0179	0.973768	0.00102319
mws0183	Lmnp002845	0.855792	0.0296943
mws0183	Lmmn003398	0.928534	0.00747855
mws0183	Lmmp003817	0.912941	0.0110389
mws0183	HJAP148	0.916847	0.0100843
mws0183	Leaf natural width	-0.813986	0.0486838
Lmbn002739	Hmln002806	-0.946369	0.00423724
Lmbn002739	HJAP148	0.91291	0.0110467
Lmbn002739	Hmgp002121	-0.940704	0.00516974
Lmbn002739	Hmgp003086	-0.942999	0.00478105
Lmbn002739	Hmgp002953	0.962954	0.00203323
Lmbn002739	Hmgp002564	-0.924513	0.00833238
Lmbn002739	Hmcp001618	0.818022	0.0466607
Lmbn002739	Hmgp003540	-0.857451	0.029032
Lmbn002739	Leaf natural width	-0.936531	0.00591467
Lmbn002739	Leaf rolled index	0.941096	0.00510236
Lmbn002739	Leaf bending	0.93512	0.00617752
Lmbn002739	10 grain length	-0.840131	0.0362943
Lmbn002739	100 grain weight	-0.851955	0.0312536
mws1195	Lmbn002739	0.86897	0.0246285
mws1195	mws0064	0.867722	0.0250889
mws1195	Lmzp004885	-0.962649	0.00206661
mws1195	Hmln002806	-0.926139	0.00798171
mws1195	mws1002	-0.930825	0.00701222
mws1195	mws0178	0.896095	0.0156335
mws1195	HJN003	-0.907494	0.0124403
mws1195	mws0048	0.974544	0.000963798
mws1195	Lmfn004093	0.831039	0.0404098
mws1195	mws0913	0.970041	0.00133283
mws1195	mws0057	0.948447	0.00391809
mws1195	Lmnp002845	0.965987	0.00171564
mws1195	mws0061	0.981399	0.000515791
mws1195	mws0091	0.957313	0.00269441
mws1195	Lmmn003398	0.922383	0.00880287
mws1195	Lmjp003822	0.922738	0.00872353
mws1195	Lmmp003817	0.933876	0.00641404
mws1195	Lmsn003628	-0.955095	0.00297941
mws1195	mws0047	-0.979568	0.000621957
mws1195	HJAP148	0.945002	0.00445393
mws1195	mws0046	-0.948171	0.00395971
mws1195	mws1066	-0.949885	0.00370429
mws1195	mws1073	-0.932955	0.00659195
mws1195	Lmjp002867	-0.995212	3.43338e-05
mws1195	Hmgp002121	-0.945368	0.00439542
mws1195	Lmmp003091	-0.988379	0.000201783
mws1195	Hmgp003086	-0.966248	0.00168959
mws1195	Lmgp004959	-0.965493	0.00176559
mws1195	Hmgp002953	0.961201	0.0022288
mws1195	Hmgp002564	-0.957528	0.00266749
mws1195	Hmcp001618	0.955424	0.00293622
mws1195	Hmgp003540	-0.983627	0.00039992
mws1195	Leaf natural width	-0.971251	0.00122788
mws1195	Leaf rolled index	0.965862	0.00172817
mws1195	Leaf bending	0.967915	0.00152761
mws1195	10 grain length	-0.889752	0.0175619
mws1195	100 grain weight	-0.884879	0.0191166
mws1173	Lmbn002739	-0.91008	0.0117649
mws1173	Lmzp004885	0.91966	0.0094225
mws1173	Hmln002806	0.962217	0.00211439
mws1173	HJN003	0.853145	0.0307662
mws1173	Lmnp002845	-0.839912	0.0363908
mws1173	mws0061	-0.877264	0.0216718
mws1173	Lmmp003817	-0.870984	0.0238939
mws1173	Lmsn003628	0.927974	0.0075948
mws1173	mws0047	0.893005	0.0165593
mws1173	HJAP148	-0.838609	0.0369687
mws1173	mws0046	0.919967	0.00935162
mws1173	mws1066	0.85063	0.0318007
mws1173	mws1073	0.947968	0.0039905
mws1173	Lmjp002867	0.839604	0.0365272
mws1173	Hmgp002121	0.943552	0.00468955
mws1173	Lmmp003091	0.880262	0.0206474
mws1173	Hmgp003086	0.924115	0.00841932
mws1173	Lmgp004959	0.924847	0.00825969
mws1173	Hmgp002953	-0.920851	0.00914902
mws1173	Hmgp002564	0.938746	0.00551325
mws1173	Leaf natural width	0.90806	0.0122908
mws1173	Leaf rolled index	-0.924754	0.00827995
mws1173	Leaf bending	-0.922955	0.00867523
mws1173	10 grain length	0.816365	0.0474866
Zmpn002440	mws0180	0.869212	0.0245397
Zmpn002440	mws0183	0.929859	0.00720712
Zmpn002440	Lmbn002739	0.926096	0.00799083
Zmpn002440	mws1195	0.874951	0.0224781
Zmpn002440	mws0064	0.995186	3.47061e-05
Zmpn002440	Lmzp004885	-0.871004	0.0238866
Zmpn002440	Hmln002806	-0.897289	0.0152825
Zmpn002440	pmb3068	0.879651	0.0208541
Zmpn002440	pma6460	0.889456	0.0176547
Zmpn002440	pmb3074	0.831847	0.0400358
Zmpn002440	mws2108	0.912631	0.0111165
Zmpn002440	pme1816	0.852666	0.0309617
Zmpn002440	mws0178	0.877637	0.0215431
Zmpn002440	mws0179	0.894359	0.0161505
Zmpn002440	pmb2940	-0.83899	0.0367994
Zmpn002440	HJN003	-0.823525	0.0439671
Zmpn002440	pmb3006	-0.865024	0.0260982
Zmpn002440	mws1434	0.85969	0.0281493
Zmpn002440	mws0048	0.840335	0.0362041
Zmpn002440	mws0913	0.814545	0.0484012
Zmpn002440	mws1299	0.89225	0.0167895
Zmpn002440	mws1608	0.8951	0.0159287
Zmpn002440	mws2209	0.848269	0.0327868
Zmpn002440	pmp000120	0.973697	0.00102864
Zmpn002440	Lmnp002845	0.900637	0.0143191
Zmpn002440	mws1329	0.822675	0.0443782
Zmpn002440	mws0061	0.865627	0.0258709
Zmpn002440	mws0091	0.844912	0.0342131
Zmpn002440	Lmmn003398	0.957202	0.00270825
Zmpn002440	pmb3041	-0.901642	0.0140355
Zmpn002440	Lmmp003817	0.966064	0.00170791
Zmpn002440	Lmsn003628	-0.892433	0.0167336
Zmpn002440	pme0368	-0.898177	0.0150239
Zmpn002440	mws0047	-0.907338	0.0124815
Zmpn002440	HJAP148	0.959458	0.00243212
Zmpn002440	mws0046	-0.909103	0.0120178
Zmpn002440	mws1066	-0.910855	0.0115659
Zmpn002440	mws1073	-0.914948	0.0105431
Zmpn002440	pmp001106	-0.868108	0.024946
Zmpn002440	Lmjp002867	-0.906941	0.0125871
Zmpn002440	pmb3002	-0.949673	0.00373544
Zmpn002440	mws1661	-0.922625	0.00874864
Zmpn002440	Hmgp002121	-0.910376	0.0116886
Zmpn002440	pmb0711	-0.901788	0.0139947
Zmpn002440	Lmmp003091	-0.898572	0.0149097
Zmpn002440	pmp001290	-0.862913	0.0269013
Zmpn002440	pme1540	-0.900113	0.0144677
Zmpn002440	pma2088	-0.840071	0.0363207
Zmpn002440	Hmgp003086	-0.902512	0.0137927
Zmpn002440	Lmgp004959	-0.902275	0.0138585
Zmpn002440	Hmgp002953	0.922515	0.00877322
Zmpn002440	pmb0578	0.9163	0.0102153
Zmpn002440	pmb0713	-0.891486	0.0170239
Zmpn002440	pmb0719	-0.920081	0.00932532
Zmpn002440	pmb0725	-0.878118	0.0213775
Zmpn002440	Hmgp002564	-0.881454	0.0202467
Zmpn002440	pmb1312	-0.909965	0.0117946
Zmpn002440	pmb0738	-0.886519	0.0185861
Zmpn002440	pmb0680	0.888501	0.0179551
Zmpn002440	Zmhp003322	0.856512	0.0294059
Zmpn002440	Hmcp001618	0.836423	0.0379475
Zmpn002440	pmb0660	0.882089	0.020035
Zmpn002440	Zmhp003186	0.841351	0.0357575
Zmpn002440	pmb0672	0.861888	0.0272952
Zmpn002440	Hmgp003540	-0.895888	0.0156947
Zmpn002440	pmb0662	0.942617	0.00484469
Zmpn002440	pmb0666	-0.906094	0.0128136
Zmpn002440	pmb0721	-0.874779	0.0225388
Zmpn002440	Plant height	-0.909087	0.0120222
Zmpn002440	Panicle length	-0.90549	0.0129762
Zmpn002440	Number of tillers	0.908293	0.0122297
Zmpn002440	Leaf natural width	-0.911123	0.0114976
Zmpn002440	Leaf rolled index	0.910716	0.0116016
Zmpn002440	Leaf bending	0.905828	0.012885
Zmpn002440	100 grain weight	-0.944324	0.00456343
mws0064	Lmbn002739	0.916486	0.0101707
mws0064	Lmzp004885	-0.84157	0.0356618
mws0064	Hmln002806	-0.86703	0.0253459
mws0064	mws0048	0.815312	0.0480145
mws0064	Lmnp002845	0.872978	0.0231773
mws0064	mws0061	0.840422	0.0361658
mws0064	Lmmn003398	0.939012	0.0054659
mws0064	Lmmp003817	0.943818	0.00464597
mws0064	Lmsn003628	-0.865222	0.0260235
mws0064	mws0047	-0.889134	0.0177554
mws0064	HJAP148	0.938047	0.00563838
mws0064	mws0046	-0.884748	0.0191591
mws0064	Lmjp002867	-0.898804	0.0148428
mws0064	Hmgp002121	-0.884334	0.0192943
mws0064	Lmmp003091	-0.88067	0.02051
mws0064	Hmgp003086	-0.879824	0.0207954
mws0064	Lmgp004959	-0.878385	0.021286
mws0064	Hmgp002953	0.904853	0.0131486
mws0064	Hmgp002564	-0.854668	0.0301471
mws0064	Hmgp003540	-0.897282	0.0152845
mws0064	Leaf natural width	-0.888517	0.01795
mws0064	Leaf rolled index	0.88889	0.0178323
mws0064	Leaf bending	0.883603	0.019534
mws0064	100 grain weight	-0.968165	0.00150405
Lmzp004885	Lmbn002739	-0.895121	0.0159226
Lmzp004885	Hmln002806	0.985238	0.000325279
Lmzp004885	HJN003	0.951076	0.00353178
Lmzp004885	Lmfn004093	-0.842381	0.0353076
Lmzp004885	Lmnp002845	-0.978553	0.000685019
Lmzp004885	Lmmn003398	-0.915952	0.0102992
Lmzp004885	Lmjp003822	-0.915465	0.0104172
Lmzp004885	Lmmp003817	-0.954208	0.00309739
Lmzp004885	Lmsn003628	0.996881	1.45771e-05
Lmzp004885	HJAP148	-0.952539	0.0033254
Lmzp004885	Lmjp002867	0.969373	0.00139269
Lmzp004885	Hmgp002121	0.990627	0.000131359
Lmzp004885	Lmmp003091	0.990706	0.000129176
Lmzp004885	Hmgp003086	0.990478	0.000135563
Lmzp004885	Lmgp004959	0.9922	9.10327e-05
Lmzp004885	Hmgp002953	-0.979507	0.000625644
Lmzp004885	Hmgp002564	0.996794	1.53988e-05
Lmzp004885	Hmcp001618	-0.956174	0.002839
Lmzp004885	Hmgp003540	0.914408	0.0106755
Lmzp004885	Leaf natural width	0.989393	0.000168156
Lmzp004885	Leaf rolled index	-0.992281	8.91403e-05
Lmzp004885	Leaf bending	-0.994081	5.24475e-05
Lmzp004885	10 grain length	0.875758	0.022195
Hmln002806	HJN003	0.92278	0.00871417
Hmln002806	HJAP148	-0.949817	0.00371428
Hmln002806	Hmgp002121	0.997398	1.01501e-05
Hmln002806	Hmgp003086	0.990233	0.000142636
Hmln002806	Hmgp002953	-0.987831	0.000221211
Hmln002806	Hmgp002564	0.993571	6.18649e-05
Hmln002806	Hmcp001618	-0.916366	0.0101996
Hmln002806	Hmgp003540	0.87909	0.0210449
Hmln002806	10 grain length	0.86234	0.0271209
pmb3068	mws0180	0.892716	0.0166473
pmb3068	mws0183	0.845198	0.0340905
pmb3068	Lmbn002739	0.841016	0.0359047
pmb3068	mws1195	0.952108	0.00338558
pmb3068	mws1173	-0.852443	0.0310532
pmb3068	mws0064	0.846115	0.0336989
pmb3068	Lmzp004885	-0.980778	0.000550698
pmb3068	Hmln002806	-0.951457	0.00347751
pmb3068	pma6460	0.953791	0.00315359
pmb3068	mws1002	-0.82207	0.044672
pmb3068	mws2108	0.920111	0.00931851
pmb3068	mws0178	0.979366	0.000634275
pmb3068	mws0179	0.899016	0.0147816
pmb3068	pmb2940	-0.947126	0.00411958
pmb3068	HJN003	-0.932589	0.00666327
pmb3068	pmb3006	-0.963134	0.00201357
pmb3068	mws1434	0.988521	0.000196887
pmb3068	mws0048	0.987329	0.000239823
pmb3068	Lmfn004093	0.88073	0.0204897
pmb3068	mws0913	0.972578	0.00111765
pmb3068	mws1299	0.984671	0.000350653
pmb3068	mws1608	0.987556	0.000231311
pmb3068	mws2209	0.969805	0.00135387
pmb3068	mws1361	0.913368	0.0109325
pmb3068	mws0057	0.916292	0.0102172
pmb3068	Lmnp002845	0.997466	9.62055e-06
pmb3068	mws1329	0.980891	0.000544257
pmb3068	mws0061	0.98555	0.000311706
pmb3068	mws0091	0.965129	0.00180275
pmb3068	Lmmn003398	0.941027	0.00511421
pmb3068	pmb3041	-0.927659	0.00766063
pmb3068	Lmjp003822	0.899632	0.0146051
pmb3068	Lmmp003817	0.960283	0.00233479
pmb3068	Lmsn003628	-0.973717	0.0010271
pmb3068	mws0047	-0.963402	0.00198456
pmb3068	HJAP148	0.970541	0.00128897
pmb3068	mws0046	-0.96672	0.00164289
pmb3068	mws1066	-0.958748	0.00251748
pmb3068	mws1073	-0.944533	0.00452959
pmb3068	Lmjp002867	-0.952439	0.00333932
pmb3068	pmb3002	-0.952995	0.00326232
pmb3068	mws1661	-0.962789	0.00205117
pmb3068	Hmgp002121	-0.961432	0.0022026
pmb3068	pmb0711	-0.95768	0.00264863
pmb3068	Lmmp003091	-0.973869	0.00101533
pmb3068	pma2088	-0.982575	0.000452804
pmb3068	Hmgp003086	-0.963081	0.00201938
pmb3068	Lmgp004959	-0.966862	0.00162904
pmb3068	Hmgp002953	0.94722	0.00410506
pmb3068	pmb0578	0.973802	0.00102049
pmb3068	pmb0713	-0.990191	0.000143856
pmb3068	pmb0719	-0.956373	0.00281351
pmb3068	pmb0725	-0.977789	0.000734522
pmb3068	Hmgp002564	-0.965693	0.00174527
pmb3068	pmb1312	-0.979143	0.000648005
pmb3068	pmb0738	-0.992149	9.22111e-05
pmb3068	pmb0680	0.991698	0.000103111
pmb3068	Hmcp001618	0.980533	0.00056477
pmb3068	pmb0660	0.979003	0.000656707
pmb3068	pmb0672	0.956681	0.00277415
pmb3068	Hmgp003540	-0.922605	0.00875313
pmb3068	pmb0662	0.96503	0.001813
pmb3068	pmb0666	-0.970073	0.00133006
pmb3068	pmb0721	-0.928772	0.00742938
pmb3068	Plant height	-0.96685	0.0016302
pmb3068	Panicle length	-0.932679	0.00664567
pmb3068	Number of tillers	0.923079	0.00864768
pmb3068	Leaf natural width	-0.971365	0.00121818
pmb3068	Leaf rolled index	0.964767	0.00184018
pmb3068	Leaf bending	0.967252	0.00159106
pmb3068	10 grain length	-0.825329	0.0431003
pma6460	mws0180	0.977701	0.000740324
pma6460	mws0183	0.947367	0.00408246
pma6460	mws1195	0.856225	0.0295209
pma6460	mws0064	0.852274	0.0311227
pma6460	Lmzp004885	-0.886065	0.0187324
pma6460	Hmln002806	-0.864349	0.0263537
pma6460	mws2108	0.989112	0.000177189
pma6460	mws0178	0.993242	6.83607e-05
pma6460	mws0179	0.985562	0.000311195
pma6460	HJN003	-0.830796	0.0405227
pma6460	mws1434	0.927004	0.00779806
pma6460	mws0048	0.917835	0.00984935
pma6460	mws0913	0.889227	0.0177264
pma6460	mws1299	0.899676	0.0145925
pma6460	mws1608	0.90648	0.0127101
pma6460	mws2209	0.889238	0.017723
pma6460	mws1361	0.83593	0.0381702
pma6460	Lmnp002845	0.953546	0.00318683
pma6460	mws1329	0.879719	0.0208311
pma6460	mws0061	0.894614	0.0160741
pma6460	mws0091	0.910736	0.0115964
pma6460	Lmmn003398	0.945293	0.00440748
pma6460	Lmmp003817	0.938558	0.00554669
pma6460	Lmsn003628	-0.882499	0.0198986
pma6460	mws0047	-0.877473	0.0215997
pma6460	HJAP148	0.955308	0.00295138
pma6460	mws0046	-0.88208	0.0200378
pma6460	mws1066	-0.885349	0.0189637
pma6460	mws1073	-0.865748	0.0258256
pma6460	Lmjp002867	-0.862891	0.0269094
pma6460	mws1661	-0.884014	0.019399
pma6460	Hmgp002121	-0.87485	0.0225138
pma6460	Lmmp003091	-0.88268	0.0198387
pma6460	pma2088	-0.892809	0.0166192
pma6460	Hmgp003086	-0.872024	0.0235186
pma6460	Lmgp004959	-0.877952	0.0214345
pma6460	Hmgp002953	0.859243	0.0283243
pma6460	Hmgp002564	-0.864248	0.0263922
pma6460	Hmcp001618	0.931651	0.00684769
pma6460	Hmgp003540	-0.863389	0.026719
pma6460	Plant height	-0.878188	0.0213534
pma6460	Panicle length	-0.820722	0.04533
pma6460	Number of tillers	0.834149	0.0389788
pma6460	Leaf natural width	-0.89189	0.0168999
pma6460	Leaf rolled index	0.874185	0.0227485
pma6460	Leaf bending	0.874767	0.0225429
pmb3074	mws0180	0.977256	0.000770044
pmb3074	mws0183	0.974565	0.000962174
pmb3074	pma6460	0.944084	0.00460252
pmb3074	mws2108	0.96963	0.00136946
pmb3074	mws0178	0.900458	0.0143698
pmb3074	mws0179	0.972354	0.00113591
pmb3074	Lmmn003398	0.858751	0.0285178
pmb3074	Lmmp003817	0.834243	0.0389359
pmb3074	HJAP148	0.848772	0.0325754
pmb3074	pmb0680	0.841557	0.0356676
mws1002	mws0048	-0.889079	0.0177728
mws1002	mws0913	-0.891852	0.0169117
mws1002	mws0057	-0.883021	0.0197259
mws1002	Lmnp002845	-0.850713	0.0317662
mws1002	mws0061	-0.858618	0.0285703
mws1002	mws0091	-0.889418	0.0176665
mws1002	Lmmn003398	-0.822274	0.0445727
mws1002	Lmjp003822	-0.858038	0.0287994
mws1002	mws0047	0.85377	0.0305112
mws1002	HJAP148	-0.823293	0.044079
mws1002	Lmjp002867	0.903973	0.0133889
mws1002	Lmmp003091	0.866596	0.0255078
mws1002	Hmgp003086	0.814271	0.0485396
mws1002	Lmgp004959	0.81173	0.0498315
mws1002	Hmcp001618	-0.874119	0.0227718
mws1002	Hmgp003540	0.956941	0.00274118
mws1002	Leaf natural width	0.830149	0.0408238
mws1002	10 grain length	0.815953	0.0476929
mws1002	100 grain weight	0.845922	0.0337813
mws2108	mws0180	0.993424	6.4719e-05
mws2108	mws0183	0.980965	0.000540075
mws2108	mws0064	0.875497	0.0222867
mws2108	Lmzp004885	-0.854535	0.0302012
mws2108	Hmln002806	-0.856072	0.0295821
mws2108	mws0178	0.968651	0.00145873
mws2108	mws0179	0.987171	0.000245837
mws2108	mws1434	0.877829	0.0214769
mws2108	mws0048	0.864777	0.0261915
mws2108	mws0913	0.827832	0.0419109
mws2108	mws1299	0.864161	0.0264249
mws2108	mws1608	0.874059	0.0227929
mws2108	Lmnp002845	0.921617	0.00897515
mws2108	mws1329	0.82772	0.041964
mws2108	mws0061	0.853742	0.0305228
mws2108	mws0091	0.856119	0.0295634
mws2108	Lmmn003398	0.945512	0.00437247
mws2108	Lmmp003817	0.93985	0.00531829
mws2108	Lmsn003628	-0.858694	0.0285405
mws2108	mws0047	-0.853497	0.0306227
mws2108	HJAP148	0.948325	0.00393642
mws2108	mws0046	-0.863125	0.02682
mws2108	mws1066	-0.858924	0.0284496
mws2108	mws1073	-0.861755	0.0273466
mws2108	Lmjp002867	-0.830365	0.0407234
mws2108	mws1661	-0.872868	0.0232164
mws2108	Hmgp002121	-0.861715	0.027362
mws2108	Lmmp003091	-0.850137	0.0320055
mws2108	Hmgp003086	-0.852028	0.0312234
mws2108	Lmgp004959	-0.857632	0.0289601
mws2108	Hmgp002953	0.847007	0.0333199
mws2108	Hmgp002564	-0.840228	0.0362513
mws2108	Hmcp001618	0.887747	0.0181939
mws2108	Hmgp003540	-0.825807	0.0428721
mws2108	Leaf natural width	-0.871112	0.0238475
mws2108	Leaf rolled index	0.855029	0.0300015
mws2108	Leaf bending	0.853242	0.0307266
pme1816	mws0180	0.949201	0.00380522
pme1816	mws0183	0.896218	0.0155971
pme1816	mws1195	0.882473	0.0199072
pme1816	mws0064	0.812244	0.0495689
pme1816	Lmzp004885	-0.91454	0.0106431
pme1816	Hmln002806	-0.877806	0.021485
pme1816	pmb3068	0.97505	0.000926005
pme1816	pma6460	0.990801	0.000126545
pme1816	pmb3074	0.897843	0.0151209
pme1816	mws2108	0.96249	0.00208414
pme1816	mws0178	0.998722	2.44976e-06
pme1816	mws0179	0.957101	0.00272097
pme1816	pmb2940	-0.872266	0.023432
pme1816	HJN003	-0.867335	0.0252327
pme1816	pmb3006	-0.902087	0.013911
pme1816	mws1434	0.956028	0.0028578
pme1816	mws0048	0.951832	0.0034243
pme1816	Lmfn004093	0.869128	0.0245705
pme1816	mws0913	0.930682	0.00704095
pme1816	mws1299	0.924929	0.00824193
pme1816	mws1608	0.930099	0.00715849
pme1816	mws2209	0.923115	0.00863965
pme1816	mws1361	0.901769	0.014
pme1816	mws0057	0.844507	0.0343873
pme1816	Lmnp002845	0.970044	0.00133256
pme1816	mws1329	0.921916	0.00890754
pme1816	mws0061	0.925374	0.00814578
pme1816	mws0091	0.940555	0.00519555
pme1816	Lmmn003398	0.926731	0.00785587
pme1816	pmb3041	-0.874979	0.0224682
pme1816	Lmjp003822	0.82394	0.0437668
pme1816	Lmmp003817	0.92744	0.00770638
pme1816	Lmsn003628	-0.905107	0.0130799
pme1816	pme0368	-0.885934	0.0187745
pme1816	mws0047	-0.892841	0.0166092
pme1816	HJAP148	0.947262	0.00409862
pme1816	mws0046	-0.89967	0.0145943
pme1816	mws1066	-0.902573	0.0137757
pme1816	mws1073	-0.871867	0.0235751
pme1816	Lmjp002867	-0.879872	0.0207792
pme1816	pmb3002	-0.88723	0.0183585
pme1816	mws1661	-0.894107	0.0162263
pme1816	Hmgp002121	-0.889188	0.0177386
pme1816	pmb0711	-0.878229	0.0213396
pme1816	Lmmp003091	-0.90489	0.0131386
pme1816	pme1540	-0.894312	0.0161645
pme1816	pma2088	-0.930243	0.00712932
pme1816	Hmgp003086	-0.888667	0.0179026
pme1816	Lmgp004959	-0.894944	0.0159754
pme1816	Hmgp002953	0.868322	0.0248671
pme1816	pmb0578	0.906855	0.01261
pme1816	pmb0713	-0.936267	0.00596332
pme1816	pmb0719	-0.881922	0.0200906
pme1816	pmb0725	-0.934482	0.00629834
pme1816	Hmgp002564	-0.888321	0.018012
pme1816	pmb1312	-0.915894	0.0103132
pme1816	pmb0738	-0.951001	0.00354247
pme1816	pmb0680	0.984767	0.000346289
pme1816	Hmcp001618	0.956911	0.00274498
pme1816	pmb0660	0.930092	0.00715992
pme1816	pmb0672	0.888738	0.0178802
pme1816	Hmgp003540	-0.872387	0.0233884
pme1816	pmb0662	0.911739	0.0113413
pme1816	pmb0666	-0.901716	0.0140151
pme1816	pmb0721	-0.876124	0.0220675
pme1816	Plant height	-0.894362	0.0161495
pme1816	Panicle length	-0.839033	0.0367801
pme1816	Number of tillers	0.839243	0.0366868
pme1816	Leaf natural width	-0.906208	0.0127829
pme1816	Leaf rolled index	0.890339	0.017379
pme1816	Leaf bending	0.892993	0.0165631
mws0178	mws0064	0.840523	0.0361212
mws0178	Lmzp004885	-0.923473	0.00856057
mws0178	Hmln002806	-0.89153	0.0170106
mws0178	HJN003	-0.875058	0.0224406
mws0178	mws0048	0.955476	0.00292939
mws0178	Lmfn004093	0.854313	0.030291
mws0178	mws0057	0.847206	0.0332356
mws0178	Lmnp002845	0.977066	0.000782936
mws0178	mws0061	0.933484	0.00648946
mws0178	mws0091	0.945404	0.00438975
mws0178	Lmmn003398	0.942339	0.00489127
mws0178	Lmjp003822	0.821204	0.0450941
mws0178	Lmmp003817	0.943485	0.00470074
mws0178	Lmsn003628	-0.916535	0.010159
mws0178	mws0047	-0.907655	0.0123978
mws0178	HJAP148	0.961292	0.00221851
mws0178	mws0046	-0.912892	0.0110513
mws0178	Lmjp002867	-0.896348	0.0155589
mws0178	Hmgp002121	-0.903459	0.0135303
mws0178	Lmmp003091	-0.917935	0.00982567
mws0178	Hmgp003086	-0.902957	0.013669
mws0178	Lmgp004959	-0.908611	0.0121464
mws0178	Hmgp002953	0.886164	0.0187005
mws0178	Hmgp002564	-0.900409	0.0143837
mws0178	Hmcp001618	0.95962	0.00241286
mws0178	Hmgp003540	-0.888994	0.0177996
mws0178	Leaf natural width	-0.919866	0.00937481
mws0178	Leaf rolled index	0.905109	0.0130792
mws0178	Leaf bending	0.907125	0.0125382
mws0179	mws0064	0.865335	0.0259808
mws0179	Lmzp004885	-0.813806	0.0487747
mws0179	mws0178	0.962581	0.00207407
mws0179	mws0048	0.859802	0.0281053
mws0179	Lmnp002845	0.906907	0.0125961
mws0179	mws0061	0.828809	0.0414511
mws0179	mws0091	0.863291	0.0267566
mws0179	Lmmn003398	0.938321	0.00558918
mws0179	Lmmp003817	0.912595	0.0111256
mws0179	Lmsn003628	-0.813207	0.0490787
mws0179	mws0047	-0.825437	0.0430489
mws0179	HJAP148	0.932371	0.00670589
mws0179	mws0046	-0.817414	0.0469628
mws0179	Lmjp002867	-0.817721	0.0468104
mws0179	Lmmp003091	-0.825294	0.0431171
mws0179	Hmgp003086	-0.812299	0.0495408
mws0179	Lmgp004959	-0.817681	0.04683
mws0179	Hmcp001618	0.883155	0.0196814
mws0179	Hmgp003540	-0.84329	0.0349129
mws0179	Leaf natural width	-0.837813	0.0373237
mws0179	Leaf rolled index	0.813917	0.0487185
mws0179	Leaf bending	0.812798	0.0492868
pmb2940	Lmbn002739	-0.847086	0.0332864
pmb2940	mws1195	-0.92222	0.00883932
pmb2940	mws1173	0.908269	0.012236
pmb2940	Lmzp004885	0.976406	0.000828453
pmb2940	Hmln002806	0.960325	0.00232987
pmb2940	pma6460	-0.837345	0.0375334
pmb2940	mws0178	-0.881099	0.0203656
pmb2940	HJN003	0.992177	9.15626e-05
pmb2940	mws1434	-0.935165	0.00616901
pmb2940	mws0048	-0.935605	0.00608652
pmb2940	Lmfn004093	-0.832462	0.039752
pmb2940	mws0913	-0.94153	0.00502822
pmb2940	mws1299	-0.972045	0.0011613
pmb2940	mws1608	-0.97183	0.00117917
pmb2940	mws2209	-0.938407	0.00557363
pmb2940	mws1361	-0.85694	0.0292353
pmb2940	mws0057	-0.929191	0.00734341
pmb2940	Lmnp002845	-0.938861	0.00549271
pmb2940	mws1329	-0.970031	0.00133372
pmb2940	mws0061	-0.960326	0.00232977
pmb2940	mws0091	-0.926505	0.00790369
pmb2940	Lmmn003398	-0.839892	0.0363996
pmb2940	Lmjp003822	-0.891658	0.016971
pmb2940	Lmmp003817	-0.903406	0.013545
pmb2940	Lmsn003628	0.984058	0.000379177
pmb2940	mws0047	0.934544	0.00628643
pmb2940	HJAP148	-0.898843	0.0148317
pmb2940	mws0046	0.986712	0.000263669
pmb2940	mws1066	0.980303	0.000578121
pmb2940	mws1073	0.934462	0.00630205
pmb2940	Lmjp002867	0.925456	0.00812803
pmb2940	mws1661	0.957895	0.00262188
pmb2940	Hmgp002121	0.970917	0.00125646
pmb2940	pmb0711	0.963434	0.00198112
pmb2940	Lmmp003091	0.956248	0.00282951
pmb2940	pma2088	0.983651	0.000398768
pmb2940	Hmgp003086	0.949962	0.003693
pmb2940	Lmgp004959	0.952764	0.00329415
pmb2940	Hmgp002953	-0.939592	0.00536341
pmb2940	pmb0578	-0.959136	0.00247063
pmb2940	pmb0713	0.961937	0.00214564
pmb2940	pmb0719	0.943797	0.00464943
pmb2940	pmb0725	0.921498	0.00900204
pmb2940	Hmgp002564	0.971941	0.00116995
pmb2940	pmb1312	0.959143	0.00246982
pmb2940	pmb0738	0.942539	0.00485779
pmb2940	pmb0680	-0.905656	0.0129314
pmb2940	Hmcp001618	-0.885939	0.0187729
pmb2940	pmb0660	-0.937159	0.00579949
pmb2940	pmb0672	-0.921254	0.00905719
pmb2940	Hmgp003540	0.850783	0.0317375
pmb2940	pmb0662	-0.917411	0.00994972
pmb2940	pmb0666	0.943617	0.0046789
pmb2940	pmb0721	0.838263	0.0371229
pmb2940	Plant height	0.962028	0.00213538
pmb2940	Panicle length	0.957567	0.00266259
pmb2940	Number of tillers	-0.918648	0.00965812
pmb2940	Leaf natural width	0.943752	0.00465677
pmb2940	Leaf rolled index	-0.962571	0.00207516
pmb2940	Leaf bending	-0.965664	0.00174823
HJN003	HJAP148	-0.875601	0.0222501
HJN003	10 grain width	0.832195	0.0398752
pmb3006	mws0180	-0.844135	0.0345477
pmb3006	Lmbn002739	-0.920919	0.00913335
pmb3006	mws1195	-0.933567	0.00647333
pmb3006	mws1173	0.938055	0.00563689
pmb3006	mws0064	-0.829836	0.0409702
pmb3006	Lmzp004885	0.983151	0.000423429
pmb3006	Hmln002806	0.985631	0.000308202
pmb3006	pma6460	-0.883131	0.0196896
pmb3006	mws2108	-0.864646	0.0262411
pmb3006	mws0178	-0.91121	0.0114754
pmb3006	mws0179	-0.817745	0.0467984
pmb3006	pmb2940	0.928316	0.00752378
pmb3006	HJN003	0.883038	0.0197202
pmb3006	mws1434	-0.935938	0.00602453
pmb3006	mws0048	-0.93845	0.0055661
pmb3006	mws0913	-0.909873	0.0118183
pmb3006	mws1299	-0.965027	0.00181332
pmb3006	mws1608	-0.972444	0.00112856
pmb3006	mws2209	-0.911616	0.0113724
pmb3006	mws1361	-0.828901	0.0414076
pmb3006	mws0057	-0.858273	0.0287064
pmb3006	Lmnp002845	-0.961753	0.00216633
pmb3006	mws1329	-0.953019	0.00325895
pmb3006	mws0061	-0.974903	0.000936896
pmb3006	mws0091	-0.877359	0.021639
pmb3006	Lmmn003398	-0.933993	0.00639167
pmb3006	Lmjp003822	-0.872942	0.02319
pmb3006	Lmmp003817	-0.961482	0.00219688
pmb3006	Lmsn003628	0.975547	0.000889603
pmb3006	mws0047	0.981872	0.000489963
pmb3006	HJAP148	-0.95406	0.00311731
pmb3006	mws0046	0.960681	0.00228862
pmb3006	mws1066	0.914548	0.010641
pmb3006	mws1073	0.987649	0.000227897
pmb3006	Lmjp002867	0.951125	0.00352471
pmb3006	pmb3002	0.958729	0.00251985
pmb3006	mws1661	0.983981	0.000382836
pmb3006	Hmgp002121	0.980293	0.00057872
pmb3006	pmb0711	0.952358	0.00335056
pmb3006	Lmmp003091	0.972112	0.00115578
pmb3006	pma2088	0.943325	0.00472699
pmb3006	Hmgp003086	0.988699	0.000190852
pmb3006	Lmgp004959	0.989746	0.000157169
pmb3006	Hmgp002953	-0.979006	0.000656498
pmb3006	pmb0578	-0.978067	0.000716326
pmb3006	pmb0713	0.978401	0.000694707
pmb3006	pmb0719	0.957427	0.00268006
pmb3006	pmb0725	0.996087	2.29375e-05
pmb3006	Hmgp002564	0.985868	0.000298171
pmb3006	pmb1312	0.9756	0.000885753
pmb3006	pmb0738	0.988603	0.000194084
pmb3006	pmb0680	-0.938032	0.0056411
pmb3006	Hmcp001618	-0.957432	0.0026795
pmb3006	pmb0660	-0.941682	0.00500234
pmb3006	pmb0672	-0.940227	0.00525247
pmb3006	Hmgp003540	0.895996	0.0156629
pmb3006	pmb0662	-0.968537	0.00146935
pmb3006	pmb0666	0.981171	0.000528484
pmb3006	pmb0721	0.959924	0.00237699
pmb3006	Plant height	0.98521	0.0003265
pmb3006	Panicle length	0.946044	0.00428826
pmb3006	Number of tillers	-0.980462	0.000568883
pmb3006	Leaf natural width	0.988214	0.000207535
pmb3006	Leaf rolled index	-0.982498	0.000456803
pmb3006	Leaf bending	-0.982297	0.000467305
pmb3006	10 grain length	0.912601	0.0111241
mws1434	mws0180	0.838494	0.0370201
mws1434	mws1195	0.976486	0.000822835
mws1434	mws0064	0.836656	0.0378429
mws1434	Lmzp004885	-0.968581	0.00146526
mws1434	Hmln002806	-0.920573	0.0092125
mws1434	mws1002	-0.89185	0.0169121
mws1434	mws0178	0.961057	0.00224525
mws1434	mws0179	0.874657	0.0225815
mws1434	HJN003	-0.929597	0.00726043
mws1434	mws0048	0.999064	1.31426e-06
mws1434	Lmfn004093	0.905473	0.0129806
mws1434	mws0913	0.993528	6.26933e-05
mws1434	mws1299	0.984891	0.00034071
mws1434	mws1361	0.931218	0.00693371
mws1434	mws0057	0.954221	0.0030956
mws1434	Lmnp002845	0.991579	0.000106079
mws1434	mws1329	0.985731	0.000303968
mws1434	mws0061	0.986013	0.000292104
mws1434	mws0091	0.987769	0.000223467
mws1434	Lmmn003398	0.924772	0.00827608
mws1434	Lmjp003822	0.931339	0.00690967
mws1434	Lmmp003817	0.936199	0.00597592
mws1434	Lmsn003628	-0.95794	0.00261642
mws1434	mws0047	-0.959221	0.00246045
mws1434	HJAP148	0.954445	0.00306561
mws1434	mws0046	-0.950558	0.00360629
mws1434	mws1066	-0.957651	0.00265222
mws1434	mws1073	-0.916313	0.0102123
mws1434	Lmjp002867	-0.965956	0.00171873
mws1434	Hmgp002121	-0.93907	0.00545551
mws1434	Lmmp003091	-0.976035	0.000854626
mws1434	Hmgp003086	-0.950113	0.00367099
mws1434	Lmgp004959	-0.952917	0.00327307
mws1434	Hmgp002953	0.934021	0.00638617
mws1434	Hmgp002564	-0.95013	0.00366851
mws1434	Hmcp001618	0.980815	0.000548593
mws1434	Hmgp003540	-0.953422	0.00320378
mws1434	Leaf natural width	-0.960058	0.0023612
mws1434	Leaf rolled index	0.951886	0.0034168
mws1434	Leaf bending	0.955619	0.00291084
mws1434	10 grain length	-0.83434	0.0388916
mws1434	100 grain weight	-0.828709	0.0414981
mws0048	Lmzp004885	-0.970008	0.00133581
mws0048	Hmln002806	-0.919469	0.00946683
mws0048	HJN003	-0.928202	0.00754745
mws0048	Lmfn004093	0.917903	0.00983317
mws0048	Lmnp002845	0.988579	0.00019492
mws0048	Lmmn003398	0.914042	0.0107656
mws0048	Lmjp003822	0.944666	0.00450807
mws0048	Lmmp003817	0.926996	0.0077998
mws0048	Lmsn003628	-0.95696	0.00273875
mws0048	mws0047	-0.957408	0.00268251
mws0048	HJAP148	0.94536	0.00439673
mws0048	mws0046	-0.947075	0.00412741
mws0048	Lmjp002867	-0.962324	0.00210244
mws0048	Hmgp002121	-0.936697	0.0058841
mws0048	Lmmp003091	-0.974525	0.000965222
mws0048	Hmgp003086	-0.949124	0.00381675
mws0048	Lmgp004959	-0.951999	0.00340079
mws0048	Hmgp002953	0.930586	0.00706022
mws0048	Hmgp002564	-0.950833	0.0035666
mws0048	Hmcp001618	0.982833	0.000439508
mws0048	Hmgp003540	-0.946587	0.00420317
mws0048	Leaf natural width	-0.95823	0.0025806
mws0048	Leaf rolled index	0.949819	0.00371399
mws0048	Leaf bending	0.954002	0.00312512
mws0048	10 grain length	-0.845476	0.0339717
Lmfn004093	HJN003	-0.8456	0.0339186
Lmfn004093	Hmcp001618	0.882751	0.0198151
mws0913	Lmzp004885	-0.958761	0.00251597
mws0913	Hmln002806	-0.898815	0.0148397
mws0913	mws0178	0.933859	0.00641723
mws0913	mws0179	0.82538	0.0430759
mws0913	HJN003	-0.943769	0.00465393
mws0913	mws0048	0.994911	3.87849e-05
mws0913	Lmfn004093	0.932421	0.00669597
mws0913	mws0057	0.980574	0.000562373
mws0913	Lmnp002845	0.972954	0.0010873
mws0913	mws0061	0.977498	0.000753801
mws0913	mws0091	0.991091	0.000118692
mws0913	Lmmn003398	0.877319	0.0216529
mws0913	Lmjp003822	0.955557	0.00291893
mws0913	Lmmp003817	0.896917	0.0153914
mws0913	Lmsn003628	-0.947231	0.00410338
mws0913	mws0047	-0.93802	0.0056432
mws0913	HJAP148	0.917739	0.009872
mws0913	mws0046	-0.940063	0.00528107
mws0913	Lmjp002867	-0.951333	0.00349504
mws0913	Hmgp002121	-0.920977	0.00912024
mws0913	Lmmp003091	-0.963611	0.00196216
mws0913	Hmgp003086	-0.929863	0.0072063
mws0913	Lmgp004959	-0.932862	0.00660998
mws0913	Hmgp002953	0.910244	0.0117228
mws0913	Hmgp002564	-0.937104	0.00580938
mws0913	Hmcp001618	0.960318	0.00233074
mws0913	Hmgp003540	-0.93421	0.00635015
mws0913	Leaf natural width	-0.937611	0.00571715
mws0913	Leaf rolled index	0.934226	0.006347
mws0913	Leaf bending	0.939605	0.00536112
mws0913	10 grain length	-0.816869	0.0472345
mws1299	mws0180	0.821076	0.0451566
mws1299	Lmbn002739	0.883796	0.0194706
mws1299	mws1195	0.981485	0.000511026
mws1299	mws1173	-0.875656	0.0222308
mws1299	mws0064	0.87045	0.0240875
mws1299	Lmzp004885	-0.99361	6.1127e-05
mws1299	Hmln002806	-0.969111	0.0014165
mws1299	mws1002	-0.85174	0.031342
mws1299	mws0178	0.935354	0.00613352
mws1299	mws0179	0.838484	0.0370243
mws1299	HJN003	-0.956909	0.00274519
mws1299	mws0048	0.983396	0.00041126
mws1299	Lmfn004093	0.851619	0.031392
mws1299	mws0913	0.976856	0.0007973
mws1299	mws0057	0.944203	0.00458315
mws1299	Lmnp002845	0.987596	0.000229826
mws1299	mws0061	0.996339	2.008e-05
mws1299	mws0091	0.96478	0.00183881
mws1299	Lmmn003398	0.928462	0.00749347
mws1299	Lmjp003822	0.917223	0.00999451
mws1299	Lmmp003817	0.958488	0.00254915
mws1299	Lmsn003628	-0.99162	0.000105052
mws1299	mws0047	-0.984754	0.000346894
mws1299	HJAP148	0.963086	0.00201885
mws1299	mws0046	-0.987723	0.000225151
mws1299	mws1066	-0.981449	0.000512996
mws1299	mws1073	-0.963199	0.00200652
mws1299	Lmjp002867	-0.983184	0.000421794
mws1299	Hmgp002121	-0.982098	0.00047785
mws1299	Lmmp003091	-0.996034	2.35664e-05
mws1299	Hmgp003086	-0.984467	0.000360046
mws1299	Lmgp004959	-0.985996	0.000292803
mws1299	Hmgp002953	0.975753	0.000874777
mws1299	Hmgp002564	-0.987266	0.000242192
mws1299	Hmcp001618	0.960994	0.00225249
mws1299	Hmgp003540	-0.945268	0.00441142
mws1299	Leaf natural width	-0.986862	0.00025778
mws1299	Leaf rolled index	0.988358	0.000202522
mws1299	Leaf bending	0.990446	0.000136481
mws1299	10 grain length	-0.857261	0.0291077
mws1299	100 grain weight	-0.848818	0.0325562
mws1608	mws0180	0.834344	0.0388898
mws1608	Lmbn002739	0.8903	0.0173912
mws1608	mws1195	0.976485	0.000822963
mws1608	mws1173	-0.887263	0.0183481
mws1608	mws0064	0.870715	0.0239914
mws1608	Lmzp004885	-0.99601	2.38475e-05
mws1608	Hmln002806	-0.975308	0.00090699
mws1608	mws1002	-0.838608	0.0369692
mws1608	mws0178	0.940171	0.00526211
mws1608	mws0179	0.845074	0.034144
mws1608	HJN003	-0.953783	0.00315462
mws1608	mws1434	0.982763	0.000443089
mws1608	mws0048	0.981428	0.000514181
mws1608	Lmfn004093	0.847118	0.0332725
mws1608	mws0913	0.972016	0.00116373
mws1608	mws1299	0.999373	5.89016e-07
mws1608	mws1361	0.880118	0.020696
mws1608	mws0057	0.934882	0.00622252
mws1608	Lmnp002845	0.989372	0.000168841
mws1608	mws1329	0.988844	0.000185988
mws1608	mws0061	0.9966	1.73153e-05
mws1608	mws0091	0.958817	0.00250912
mws1608	Lmmn003398	0.93372	0.00644402
mws1608	Lmjp003822	0.911357	0.0114382
mws1608	Lmmp003817	0.964102	0.0019099
mws1608	Lmsn003628	-0.993979	5.42772e-05
mws1608	mws0047	-0.986384	0.000276814
mws1608	HJAP148	0.96722	0.00159419
mws1608	mws0046	-0.989399	0.000167969
mws1608	mws1066	-0.978839	0.000666968
mws1608	mws1073	-0.969561	0.00137565
mws1608	Lmjp002867	-0.980504	0.000566428
mws1608	Hmgp002121	-0.986062	0.000290043
mws1608	Lmmp003091	-0.99556	2.95279e-05
mws1608	Hmgp003086	-0.987582	0.000230352
mws1608	Lmgp004959	-0.989296	0.000171249
mws1608	Hmgp002953	0.978604	0.00068178
mws1608	Hmgp002564	-0.990286	0.000141087
mws1608	Hmcp001618	0.963568	0.0019668
mws1608	Hmgp003540	-0.939777	0.00533102
mws1608	Leaf natural width	-0.989878	0.000153149
mws1608	Leaf rolled index	0.99079	0.000126847
mws1608	Leaf bending	0.992588	8.2195e-05
mws1608	10 grain length	-0.859706	0.028143
mws1608	100 grain weight	-0.840484	0.0361385
mws2209	mws1195	0.984052	0.00037948
mws2209	mws0064	0.833437	0.0393041
mws2209	Lmzp004885	-0.959291	0.00245205
mws2209	Hmln002806	-0.905261	0.0130382
mws2209	mws1002	-0.91314	0.0109893
mws2209	mws2108	0.833607	0.0392267
mws2209	mws0178	0.930301	0.00711763
mws2209	mws0179	0.834543	0.0387992
mws2209	HJN003	-0.939783	0.00532992
mws2209	mws1434	0.993959	5.46371e-05
mws2209	mws0048	0.992656	8.06966e-05
mws2209	Lmfn004093	0.900765	0.0142827
mws2209	mws0913	0.996379	1.96462e-05
mws2209	mws1299	0.982009	0.000482593
mws2209	mws1608	0.97634	0.000833058
mws2209	mws1361	0.92171	0.00895415
mws2209	mws0057	0.974141	0.000994349
mws2209	Lmnp002845	0.97577	0.00087353
mws2209	mws1329	0.98314	0.000424011
mws2209	mws0061	0.979272	0.000640019
mws2209	mws0091	0.992052	9.44984e-05
mws2209	Lmmn003398	0.898313	0.0149845
mws2209	Lmjp003822	0.940087	0.00527684
mws2209	Lmmp003817	0.914112	0.0107483
mws2209	Lmsn003628	-0.950942	0.00355101
mws2209	mws0047	-0.951215	0.00351188
mws2209	HJAP148	0.933374	0.00651067
mws2209	mws0046	-0.946516	0.00421438
mws2209	mws1066	-0.963509	0.00197314
mws2209	mws1073	-0.899372	0.0146795
mws2209	Lmjp002867	-0.969067	0.00142045
mws2209	mws1661	-0.929681	0.00724331
mws2209	Hmgp002121	-0.929128	0.00735628
mws2209	Lmmp003091	-0.973549	0.00104022
mws2209	Hmgp003086	-0.940156	0.0052648
mws2209	Lmgp004959	-0.942099	0.00493179
mws2209	Hmgp002953	0.926454	0.00791458
mws2209	Hmgp002564	-0.941887	0.00496753
mws2209	Hmcp001618	0.958579	0.002538
mws2209	Hmgp003540	-0.958002	0.00260865
mws2209	Leaf natural width	-0.948195	0.00395611
mws2209	Leaf rolled index	0.944709	0.00450114
mws2209	Leaf bending	0.949013	0.00383317
mws2209	10 grain length	-0.824607	0.0434464
mws2209	100 grain weight	-0.84899	0.0324844
mws1361	mws1195	0.860068	0.0280016
mws1361	Lmzp004885	-0.875821	0.0221731
mws1361	mws0178	0.889134	0.0177557
mws1361	HJN003	-0.863564	0.0266524
mws1361	mws0048	0.94217	0.00491969
mws1361	Lmfn004093	0.996796	1.53788e-05
mws1361	mws0913	0.950014	0.00368539
mws1361	mws1299	0.882855	0.0197807
mws1361	mws0057	0.938342	0.00558531
mws1361	Lmnp002845	0.897354	0.0152636
mws1361	mws1329	0.933586	0.00646969
mws1361	mws0061	0.899811	0.0145538
mws1361	mws0091	0.927051	0.00778823
mws1361	Lmjp003822	0.952519	0.00332811
mws1361	Lmsn003628	-0.847694	0.0330292
mws1361	mws0047	-0.821106	0.0451418
mws1361	mws0046	-0.827874	0.0418911
mws1361	mws1066	-0.838899	0.0368398
mws1361	Lmjp002867	-0.823764	0.0438519
mws1361	Lmmp003091	-0.855877	0.0296605
mws1361	Hmgp003086	-0.816026	0.0476564
mws1361	Lmgp004959	-0.822412	0.044506
mws1361	Hmgp002564	-0.836229	0.0380351
mws1361	Hmcp001618	0.915826	0.0103296
mws1361	Leaf natural width	-0.826629	0.0424808
mws1361	Leaf rolled index	0.816094	0.0476219
mws1361	Leaf bending	0.825338	0.0430959
mws0057	Lmzp004885	-0.926281	0.00795145
mws0057	Hmln002806	-0.854168	0.0303498
mws0057	HJN003	-0.936748	0.00587472
mws0057	mws0048	0.960089	0.00235749
mws0057	Lmfn004093	0.932275	0.00672473
mws0057	Lmnp002845	0.915198	0.0104822
mws0057	Lmjp003822	0.977963	0.000723077
mws0057	Lmmp003817	0.816287	0.0475255
mws0057	Lmsn003628	-0.9132	0.0109744
mws0057	mws0047	-0.896708	0.0154529
mws0057	HJAP148	0.837022	0.0376782
mws0057	mws0046	-0.90459	0.0132204
mws0057	Lmjp002867	-0.919998	0.00934451
mws0057	Hmgp002121	-0.879784	0.0208093
mws0057	Lmmp003091	-0.931063	0.00696469
mws0057	Hmgp003086	-0.889774	0.0175551
mws0057	Lmgp004959	-0.891693	0.0169605
mws0057	Hmgp002953	0.867852	0.0250409
mws0057	Hmgp002564	-0.905456	0.0129853
mws0057	Hmcp001618	0.903876	0.0134156
mws0057	Hmgp003540	-0.89283	0.0166126
mws0057	Leaf natural width	-0.891338	0.0170696
mws0057	Leaf rolled index	0.896031	0.0156523
mws0057	Leaf bending	0.903295	0.0135757
pmp000120	mws0180	0.870272	0.0241524
pmp000120	mws0183	0.887719	0.0182029
pmp000120	Lmbn002739	0.929579	0.00726403
pmp000120	mws1195	0.948805	0.00386431
pmp000120	mws1173	-0.856885	0.0292572
pmp000120	mws0064	0.959329	0.00244752
pmp000120	Lmzp004885	-0.957524	0.00266804
pmp000120	Hmln002806	-0.96017	0.00234802
pmp000120	pmb3068	0.95687	0.00275015
pmp000120	pma6460	0.919257	0.00951604
pmp000120	mws2108	0.914555	0.0106394
pmp000120	pme1816	0.912709	0.011097
pmp000120	mws0178	0.930929	0.00699136
pmp000120	mws0179	0.889582	0.017615
pmp000120	pmb2940	-0.934223	0.00634759
pmp000120	HJN003	-0.91947	0.0094664
pmp000120	pmb3006	-0.938214	0.00560832
pmp000120	mws1434	0.944619	0.00451568
pmp000120	mws0048	0.933604	0.00646627
pmp000120	mws0913	0.91762	0.00990027
pmp000120	mws1299	0.971101	0.00124068
pmp000120	mws1608	0.972457	0.0011275
pmp000120	mws2209	0.937206	0.00579089
pmp000120	mws0057	0.85462	0.0301667
pmp000120	Lmnp002845	0.968267	0.00149448
pmp000120	mws1329	0.929729	0.00723358
pmp000120	mws0061	0.954114	0.00310998
pmp000120	mws0091	0.928143	0.00755965
pmp000120	Lmmn003398	0.965346	0.00178053
pmp000120	pmb3041	-0.941132	0.0050962
pmp000120	Lmmp003817	0.98808	0.00021228
pmp000120	Lmsn003628	-0.969005	0.00142615
pmp000120	pme0368	-0.965338	0.00178132
pmp000120	mws0047	-0.968861	0.00143934
pmp000120	HJAP148	0.986118	0.000287728
pmp000120	mws0046	-0.976768	0.000803306
pmp000120	mws1066	-0.974871	0.000939266
pmp000120	mws1073	-0.964564	0.00186129
pmp000120	Lmjp002867	-0.966919	0.00162344
pmp000120	pmb3002	-0.99152	0.000107549
pmp000120	mws1661	-0.978457	0.000691123
pmp000120	Hmgp002121	-0.973405	0.00105151
pmp000120	pmb0711	-0.971712	0.00118899
pmp000120	Lmmp003091	-0.970927	0.00125559
pmp000120	pme1540	-0.969565	0.00137534
pmp000120	pma2088	-0.940484	0.00520791
pmp000120	Hmgp003086	-0.967736	0.0015447
pmp000120	Lmgp004959	-0.968593	0.0014641
pmp000120	Hmgp002953	0.973802	0.00102049
pmp000120	pmb0578	0.98007	0.000591857
pmp000120	pmb0713	-0.968876	0.00143801
pmp000120	pmb0719	-0.977845	0.000730857
pmp000120	pmb0725	-0.946323	0.0042445
pmp000120	Hmgp002564	-0.959822	0.00238902
pmp000120	pmb1312	-0.977849	0.000730598
pmp000120	pmb0738	-0.959694	0.00240411
pmp000120	pmb0680	0.951261	0.0035053
pmp000120	Hmcp001618	0.917847	0.0098465
pmp000120	pmb0660	0.958519	0.00254529
pmp000120	pmb0672	0.941917	0.00496252
pmp000120	Hmgp003540	-0.938819	0.00550021
pmp000120	pmb0662	0.98419	0.000372954
pmp000120	pmb0666	-0.971285	0.001225
pmp000120	pmb0721	-0.922111	0.0088637
pmp000120	Plant height	-0.974007	0.00100466
pmp000120	Panicle length	-0.967422	0.00157472
pmp000120	Number of tillers	0.954132	0.00310761
pmp000120	Leaf natural width	-0.972913	0.00109059
pmp000120	Leaf rolled index	0.975014	0.000928673
pmp000120	Leaf bending	0.973541	0.00104089
pmp000120	100 grain weight	-0.919182	0.00953341
Lmnp002845	Lmbn002739	0.857885	0.0288598
Lmnp002845	Hmln002806	-0.95024	0.00365249
Lmnp002845	HJN003	-0.92417	0.00840726
Lmnp002845	Lmfn004093	0.862889	0.0269105
Lmnp002845	Lmmn003398	0.957342	0.0026908
Lmnp002845	Lmjp003822	0.893181	0.016506
Lmnp002845	Lmmp003817	0.970448	0.0012971
Lmnp002845	HJAP148	0.98136	0.000517952
Lmnp002845	Lmjp002867	-0.967321	0.00158438
Lmnp002845	Hmgp002121	-0.962387	0.00209554
Lmnp002845	Lmmp003091	-0.981044	0.000535586
Lmnp002845	Hmgp003086	-0.968402	0.00148183
Lmnp002845	Lmgp004959	-0.971296	0.00122403
Lmnp002845	Hmgp002953	0.956396	0.00281057
Lmnp002845	Hmgp002564	-0.965639	0.00175074
Lmnp002845	Hmcp001618	0.983212	0.000420378
Lmnp002845	Hmgp003540	-0.94639	0.00423402
Lmnp002845	Leaf natural width	-0.977762	0.000736297
Lmnp002845	Leaf rolled index	0.969461	0.00138471
Lmnp002845	Leaf bending	0.971319	0.00122209
Lmnp002845	10 grain length	-0.835824	0.0382179
Lmnp002845	100 grain weight	-0.836499	0.0379133
mws1329	Lmbn002739	0.823103	0.0441713
mws1329	mws1195	0.968855	0.00143987
mws1329	mws1173	-0.859196	0.028343
mws1329	Lmzp004885	-0.987671	0.000227058
mws1329	Hmln002806	-0.9465	0.00421677
mws1329	mws1002	-0.846109	0.0337014
mws1329	mws0178	0.926226	0.00796305
mws1329	HJN003	-0.957707	0.00264523
mws1329	mws0048	0.989436	0.000166796
mws1329	Lmfn004093	0.910564	0.0116404
mws1329	mws0913	0.988463	0.000198879
mws1329	mws1299	0.990121	0.000145914
mws1329	mws0057	0.969757	0.00135811
mws1329	Lmnp002845	0.977121	0.000779165
mws1329	mws0061	0.993498	6.32728e-05
mws1329	mws0091	0.966616	0.00165316
mws1329	Lmmn003398	0.884141	0.0193574
mws1329	Lmjp003822	0.958737	0.00251882
mws1329	Lmmp003817	0.917436	0.00994379
mws1329	Lmsn003628	-0.978152	0.000710764
mws1329	mws0047	-0.96272	0.00205883
mws1329	HJAP148	0.927073	0.00778354
mws1329	mws0046	-0.968384	0.00148358
mws1329	mws1066	-0.962009	0.00213752
mws1329	mws1073	-0.932768	0.00662821
mws1329	Lmjp002867	-0.960271	0.00233619
mws1329	Hmgp002121	-0.959299	0.00245115
mws1329	Lmmp003091	-0.980755	0.000551968
mws1329	Hmgp003086	-0.963632	0.00195994
mws1329	Lmgp004959	-0.96621	0.00169338
mws1329	Hmgp002953	0.945106	0.00443732
mws1329	Hmgp002564	-0.97402	0.00100365
mws1329	Hmcp001618	0.96315	0.00201186
mws1329	Hmgp003540	-0.918219	0.00975868
mws1329	Leaf natural width	-0.965513	0.00176353
mws1329	Leaf rolled index	0.966344	0.00168005
mws1329	Leaf bending	0.970663	0.00127836
mws1329	10 grain length	-0.858899	0.0284598
mws0061	Lmbn002739	0.874311	0.0227038
mws0061	Lmzp004885	-0.99448	4.56258e-05
mws0061	Hmln002806	-0.96612	0.00170236
mws0061	HJN003	-0.938912	0.00548367
mws0061	mws0048	0.987456	0.000235027
mws0061	Lmfn004093	0.868926	0.0246446
mws0061	mws0057	0.946094	0.00428052
mws0061	Lmnp002845	0.987086	0.00024909
mws0061	Lmmn003398	0.925337	0.00815372
mws0061	Lmjp003822	0.936395	0.00593965
mws0061	Lmmp003817	0.95094	0.00355126
mws0061	Lmsn003628	-0.986273	0.000281366
mws0061	mws0047	-0.986658	0.000265819
mws0061	HJAP148	0.956804	0.00275851
mws0061	mws0046	-0.976291	0.000836536
mws0061	Lmjp002867	-0.98114	0.000530199
mws0061	Hmgp002121	-0.976076	0.000851676
mws0061	Lmmp003091	-0.994994	3.75334e-05
mws0061	Hmgp003086	-0.985307	0.000322237
mws0061	Lmgp004959	-0.986777	0.000261098
mws0061	Hmgp002953	0.972632	0.00111328
mws0061	Hmgp002564	-0.986902	0.000256203
mws0061	Hmcp001618	0.975379	0.00090184
mws0061	Hmgp003540	-0.944109	0.00459838
mws0061	Leaf natural width	-0.987982	0.000215763
mws0061	Leaf rolled index	0.985074	0.000332513
mws0061	Leaf bending	0.98755	0.000231522
mws0061	10 grain length	-0.88943	0.0176628
mws0061	100 grain weight	-0.817263	0.047038
mws0091	mws0064	0.828102	0.0417836
mws0091	Lmzp004885	-0.935685	0.0060717
mws0091	Hmln002806	-0.875394	0.0223226
mws0091	HJN003	-0.940188	0.00525919
mws0091	mws0048	0.98404	0.000380047
mws0091	Lmfn004093	0.908913	0.0120675
mws0091	mws0057	0.959994	0.00236875
mws0091	Lmnp002845	0.968811	0.00144392
mws0091	mws0061	0.956606	0.00278366
mws0091	Lmmn003398	0.885253	0.0189948
mws0091	Lmjp003822	0.911365	0.0114361
mws0091	Lmmp003817	0.899444	0.0146589
mws0091	Lmsn003628	-0.930033	0.00717176
mws0091	mws0047	-0.917779	0.00986262
mws0091	HJAP148	0.923688	0.00851313
mws0091	mws0046	-0.930579	0.00706165
mws0091	Lmjp002867	-0.93887	0.00549105
mws0091	Hmgp002121	-0.903345	0.0135619
mws0091	Lmmp003091	-0.947058	0.00413003
mws0091	Hmgp003086	-0.906666	0.0126603
mws0091	Lmgp004959	-0.910217	0.0117295
mws0091	Hmgp002953	0.891222	0.0171053
mws0091	Hmgp002564	-0.911633	0.0113681
mws0091	Hmcp001618	0.941767	0.00498796
mws0091	Hmgp003540	-0.934644	0.00626754
mws0091	Leaf natural width	-0.918269	0.00974689
mws0091	Leaf rolled index	0.915353	0.0104445
mws0091	Leaf bending	0.920259	0.00928433
mws0091	100 grain weight	-0.840736	0.0360276
Hmmp002121	100 grain weight	-0.854541	0.0301985
Lmmn003398	Lmbn002739	0.909321	0.0119613
Lmmn003398	Hmln002806	-0.91887	0.00960604
Lmmn003398	HJAP148	0.992326	8.81082e-05
Lmmn003398	Lmjp002867	-0.943334	0.0047256
Lmmn003398	Hmgp002121	-0.925924	0.00802763
Lmmn003398	Hmgp003086	-0.941365	0.00505632
Lmmn003398	Lmgp004959	-0.941962	0.0049548
Lmmn003398	Hmgp002953	0.945203	0.00442178
Lmmn003398	Hmgp002564	-0.915878	0.0103171
Lmmn003398	Hmcp001618	0.942537	0.00485817
Lmmn003398	Hmgp003540	-0.94483	0.00448161
Lmmn003398	Leaf natural width	-0.955082	0.00298114
Lmmn003398	Leaf rolled index	0.936764	0.0058717
Lmmn003398	Leaf bending	0.933887	0.00641182
Lmmn003398	10 grain length	-0.818925	0.0462135
Lmmn003398	100 grain weight	-0.884691	0.0191777
pmb3041	Lmbn002739	-0.896266	0.0155831
pmb3041	mws1195	-0.975566	0.000888239
pmb3041	mws0064	-0.896202	0.0156019
pmb3041	Lmzp004885	0.926284	0.00795071
pmb3041	Hmln002806	0.906103	0.0128109
pmb3041	pma6460	-0.869903	0.0242868
pmb3041	mws1002	0.925362	0.00814831
pmb3041	mws2108	-0.841911	0.0355128
pmb3041	mws0178	-0.891607	0.0169868
pmb3041	mws0179	-0.847216	0.0332312
pmb3041	pmb2940	0.846038	0.0337315
pmb3041	HJN003	0.816059	0.0476396
pmb3041	pmb3006	0.930751	0.00702718
pmb3041	mws1434	-0.943732	0.00466012
pmb3041	mws0048	-0.938562	0.00554591
pmb3041	mws0913	-0.914624	0.0106225
pmb3041	mws1299	-0.944661	0.00450889
pmb3041	mws1608	-0.943347	0.00472346
pmb3041	mws2209	-0.93746	0.00574449
pmb3041	mws0057	-0.862481	0.0270668
pmb3041	Lmnp002845	-0.94958	0.00374917
pmb3041	mws1329	-0.914872	0.0105617
pmb3041	mws0061	-0.94961	0.00374471
pmb3041	mws0091	-0.904975	0.0131156
pmb3041	Lmmn003398	-0.964939	0.00182238
pmb3041	Lmjp003822	-0.848534	0.0326753
pmb3041	Lmmp003817	-0.951692	0.00344408
pmb3041	Lmsn003628	0.915985	0.0102912
pmb3041	mws0047	0.973496	0.00104441
pmb3041	HJAP148	-0.96114	0.00223578
pmb3041	mws0046	0.905509	0.0129711
pmb3041	mws1066	0.893907	0.0162864
pmb3041	mws1073	0.931888	0.00680079
pmb3041	Lmjp002867	0.982149	0.000475143
pmb3041	pmb3002	0.927768	0.0076378
pmb3041	mws1661	0.936473	0.0059254
pmb3041	Hmgp002121	0.919413	0.0094798
pmb3041	pmb0711	0.952037	0.00339545
pmb3041	Lmmp003091	0.964209	0.00189861
pmb3041	pma2088	0.893642	0.0163665
pmb3041	Hmgp003086	0.95326	0.00322583
pmb3041	Lmgp004959	0.951316	0.00349755
pmb3041	Hmgp002953	-0.954589	0.00304635
pmb3041	pmb0578	-0.958283	0.00257412
pmb3041	pmb0713	0.951194	0.00351488
pmb3041	pmb0719	0.970561	0.00128721
pmb3041	pmb0725	0.939652	0.00535287
pmb3041	Hmgp002564	0.926812	0.00783865
pmb3041	pmb1312	0.960895	0.00226393
pmb3041	pmb0738	0.945279	0.00440973
pmb3041	pmb0680	-0.941688	0.0050013
pmb3041	Hmcp001618	-0.954966	0.00299644
pmb3041	pmb0660	-0.964951	0.00182107
pmb3041	pmb0672	-0.975108	0.000921725
pmb3041	Hmgp003540	0.990837	0.000125545
pmb3041	pmb0662	-0.981136	0.000530414
pmb3041	pmb0666	0.970475	0.00129471
pmb3041	pmb0721	0.987496	0.000233559
pmb3041	Plant height	0.943863	0.00463852
pmb3041	Panicle length	0.940145	0.00526667
pmb3041	Number of tillers	-0.932574	0.00666619
pmb3041	Leaf natural width	0.963404	0.00198444
pmb3041	Leaf rolled index	-0.94499	0.00445585
pmb3041	Leaf bending	-0.944155	0.00459099
pmb3041	10 grain length	0.906357	0.0127429
pmb3041	100 grain weight	0.896051	0.0156465
Lmjp003822	Hmln002806	-0.841759	0.0355793
Lmjp003822	HJN003	-0.880888	0.0204366
Lmjp003822	Lmfn004093	0.946201	0.00426371
Lmjp003822	Lmjp002867	-0.893352	0.0164541
Lmjp003822	Hmgp002121	-0.856853	0.0292702
Lmjp003822	Hmgp003086	-0.879544	0.0208906
Lmjp003822	Lmgp004959	-0.881349	0.0202821
Lmjp003822	Hmgp002953	0.848854	0.0325413
Lmjp003822	Hmgp002564	-0.894294	0.01617
Lmjp003822	Hmcp001618	0.914699	0.010604
Lmjp003822	Hmgp003540	-0.8595	0.0282236
Lmjp003822	Leaf natural width	-0.879711	0.0208338
Lmjp003822	Leaf rolled index	0.876173	0.0220502
Lmjp003822	Leaf bending	0.883955	0.0194183
Lmjp003822	10 grain length	-0.869856	0.0243039
Lmmp003817	Lmbn002739	0.93991	0.00530764
Lmmp003817	Hmln002806	-0.964339	0.00188487
Lmmp003817	HJN003	-0.87407	0.022789
Lmmp003817	Lmmn003398	0.988267	0.000205683
Lmmp003817	HJAP148	0.996584	1.74823e-05
Lmmp003817	Lmjp002867	-0.957494	0.00267168
Lmmp003817	Hmgp002121	-0.969299	0.00139935
Lmmp003817	Lmmp003091	-0.963754	0.00194683
Lmmp003817	Hmgp003086	-0.971525	0.00120466
Lmmp003817	Lmgp004959	-0.972517	0.00112256
Lmmp003817	Hmgp002953	0.97501	0.000928928
Lmmp003817	Hmgp002564	-0.957363	0.00268812
Lmmp003817	Hmcp001618	0.939102	0.0054499
Lmmp003817	Hmgp003540	-0.931694	0.00683917
Lmmp003817	Leaf natural width	-0.978771	0.000671208
Lmmp003817	Leaf rolled index	0.971765	0.0011846
Lmmp003817	Leaf bending	0.969331	0.0013965
Lmmp003817	10 grain length	-0.822611	0.0444095
Lmmp003817	100 grain weight	-0.880457	0.0205817
Lmsn003628	Lmbn002739	-0.91012	0.0117547
Lmsn003628	Hmln002806	0.990241	0.000142387
Lmsn003628	HJN003	0.96136	0.00221075
Lmsn003628	Lmfn004093	-0.812678	0.0493476
Lmsn003628	Lmnp002845	-0.972275	0.00114235
Lmsn003628	Lmmn003398	-0.914968	0.0105382
Lmsn003628	Lmjp003822	-0.889338	0.0176915
Lmsn003628	Lmmp003817	-0.959211	0.00246163
Lmsn003628	HJAP148	-0.953982	0.00312782
Lmsn003628	Lmjp002867	0.966047	0.00170964
Lmsn003628	Hmgp002121	0.996375	1.9682e-05
Lmsn003628	Lmmp003091	0.987525	0.000232479
Lmsn003628	Hmgp003086	0.989264	0.000172278
Lmsn003628	Lmgp004959	0.990884	0.000124266
Lmsn003628	Hmgp002953	-0.982586	0.000452219
Lmsn003628	Hmgp002564	0.996747	1.58513e-05
Lmsn003628	Hmcp001618	-0.936193	0.00597705
Lmsn003628	Hmgp003540	0.906136	0.0128021
Lmsn003628	Leaf natural width	0.986838	0.00025871
Lmsn003628	Leaf rolled index	-0.994366	4.75206e-05
Lmsn003628	Leaf bending	-0.995477	3.064e-05
Lmsn003628	10 grain length	0.848615	0.0326416
Lmsn003628	100 grain weight	0.82002	0.0456743
Zmxp005470	Lmbn002739	-0.913998	0.0107764
Zmxp005470	mws1195	-0.921236	0.00906145
Zmxp005470	mws1173	0.964324	0.00188643
[truncated: 1,886 more rows]

## Sheet: TableS4
Table. S4 Sequencing data statistics
Sample	Raw Reads	Clean Reads	Clean Base(G)	Error Rate(%)	Q20(%)	Q30(%)	GC Content(%)
rel1-D-1	44978366	43617586	6.54	0.023	98.21	94.86	53.51
rel1-D-2	42031236	40902666	6.14	0.02256	98.18	94.78	54.3
rel1-D-3	45799680	44343790	6.65	0.0245	98.21	94.84	53.78
WT-1	47780570	46276342	6.94	0.023546	98.1	94.69	54.74
WT-2	44958504	42625594	6.39	0.02125	98.06	94.63	52.19
WT-3	46716828	45525038	6.83	0.020248	98.05	94.49	53.82

## Sheet: TableS5
Table. S5 Alignment result sattistics
Sample	Total reads	Total mapped	Multiple mapped	Uniquely mapped
rel1-D-1	43617586	41798879(95.83%)	1837209(2.33%)	40784640(93.51%)
rel1-D-2	40902666	39241133(95.94%)	1631561(2.27%)	38313708(93.67%)
rel1-D-3	44343790	42046154(94.82%)	1815261(2.22%)	41061706(92.60%)
WT-1	46276342	44277732(95.68%)	1744342(2.20%)	43260243(93.48%)
WT-2	42625594	37391451(87.72%)	1940437(2.18%)	36460718(85.54%)
WT-3	45525038	43824962(96.27%)	1890764(2.30%)	42779876(93.97%)

## Sheet: TableS6
Compounds	p_value	Fold_Change	type	#NAME?	Log2FC
Os01g0106400	0.00232225	6.391	Up	2.63409	2.67604
Os01g0113200	0.0324996	0.263	Down	1.48812	-1.92687
Os01g0133832	0.043405	11.229	Up	1.36246	3.48916
Os01g0138800	0.00536333	0.242	Down	2.27057	-2.04692
Os01g0160800	0.0426969	0.302	Down	1.3696	-1.72738
Os01g0175700	0.0143443	0.305	Down	1.84332	-1.71312
Os01g0180400	0.0136259	8.568	Up	1.86563	3.09896
Os01g0191200	0.00994213	4.915	Up	2.00252	2.29719
Os01g0192550	0.0361459	5.982	Up	1.44194	2.58063
Os01g0197100	0.0169448	0.186	Down	1.77096	-2.42663
Os01g0197700	0.000529219	4.536	Up	3.27636	2.18142
Os01g0202800	0.00881491	3.407	Up	2.05478	1.7685
Os01g0207900	0.0140601	3.064	Up	1.85201	1.61542
Os01g0221600	0.0364103	0.291	Down	1.43878	-1.78091
Os01g0246700	0.020435	0.288	Down	1.68963	-1.79586
Os01g0264400	0.00190861	0.135	Down	2.71928	-2.88897
Os01g0279400	0.0243658	0.233	Down	1.61322	-2.1016
Os01g0282800	0.00685101	52.524	Up	2.16425	5.7149
Os01g0284900	0.0170616	0.246	Down	1.76798	-2.02327
Os01g0293000	0.0176461	0.244	Down	1.75335	-2.03505
Os01g0313300	0.0114425	0.146	Down	1.94148	-2.77596
Os01g0331100	0.0140685	6.528	Up	1.85175	2.70664
Os01g0344620	0.015526	10.662	Up	1.80894	3.41441
Os01g0356951	0.0213685	0.026	Down	1.67023	-5.26534
Os01g0358100	0.017755	3.471	Up	1.75068	1.79535
Os01g0372100	0.00239341	0.13	Down	2.62098	-2.94342
Os01g0384800	0.049713	0.272	Down	1.30353	-1.87832
Os01g0389700	0.0120182	0.19	Down	1.92016	-2.39593
Os01g0534900	0.00129407	3.254	Up	2.88804	1.70221
Os01g0543400	0.0369179	0.204	Down	1.43276	-2.29336
Os01g0555200	0.00905807	3.255	Up	2.04296	1.70266
Os01g0558700	0.0129545	0.173	Down	1.88758	-2.53116
Os01g0563000	0.0336921	4.047	Up	1.47247	2.01685
Os01g0564300	0.00976106	3.296	Up	2.0105	1.72072
Os01g0570800	0.00767121	0.245	Down	2.11514	-2.02915
Os01g0576050	0.00696029	5.13	Up	2.15737	2.35896
Os01g0577450	0.0409766	31.028	Up	1.38746	4.9555
Os01g0597800	0.000902057	0.205	Down	3.04477	-2.2863
Os01g0612500	0.0480382	0.102	Down	1.31841	-3.29336
Os01g0613400	0.0170814	0.1	Down	1.76748	-3.32193
Os01g0618100	0.000673066	3.171	Up	3.17194	1.66494
Os01g0619800	0.00182648	5.007	Up	2.73838	2.32395
Os01g0619900	0.0076471	3.865	Up	2.1165	1.95047
Os01g0631800	0.0176235	0.154	Down	1.75391	-2.699
Os01g0642100	0.0223503	0.303	Down	1.65072	-1.72261
Os01g0647200	0.0166984	15.417	Up	1.77732	3.94645
Os01g0659900	0.0146344	6.2	Up	1.83462	2.63227
Os01g0675800	0.00720004	0.197	Down	2.14267	-2.34373
Os01g0678800	0.00249358	25.03	Up	2.60318	4.64559
Os01g0688300	0.0295927	0.307	Down	1.52882	-1.70369
Os01g0701700	3.00584e-05	0.172	Down	4.52203	-2.53952
Os01g0705000	0.0454317	0.122	Down	1.34264	-3.03505
Os01g0705100	0.0452152	0.017	Down	1.34472	-5.87832
Os01g0713600	0.0149311	14.287	Up	1.82591	3.83663
Os01g0714600	0.0278824	0.234	Down	1.55467	-2.09542
Os01g0717400	0.0328293	5.693	Up	1.48374	2.50919
Os01g0718500	0.0219475	17.959	Up	1.65861	4.16664
Os01g0719150	0.0408345	0.024	Down	1.38897	-5.38082
Os01g0719300	0.000283223	41.996	Up	3.54787	5.39218
Os01g0720400	0.00492502	0.254	Down	2.30759	-1.9771
Os01g0720500	0.00650835	3.212	Up	2.18653	1.68347
Os01g0724700	0.0109428	0.206	Down	1.96087	-2.27928
Os01g0731201	0.0189085	11.551	Up	1.72334	3.52995
Os01g0742400	0.0171596	0.248	Down	1.76549	-2.01159
Os01g0764800	0.00623912	0.213	Down	2.20488	-2.23107
Os01g0768333	0.0289822	0.236	Down	1.53787	-2.08314
Os01g0775400	0.023381	4.457	Up	1.63114	2.15607
Os01g0776500	0.0260121	5.577	Up	1.58482	2.47949
Os01g0783700	0.00816753	0.126	Down	2.08791	-2.9885
Os01g0794650	0.0187065	38.033	Up	1.72801	5.24918
Os01g0795766	0.00444839	0.274	Down	2.3518	-1.86775
Os01g0796000	0.0235035	0.213	Down	1.62887	-2.23107
Os01g0800500	0.00944714	0.201	Down	2.0247	-2.31473
Os01g0803300	0.0424689	4.229	Up	1.37193	2.08032
Os01g0805900	0.00760704	8.836	Up	2.11878	3.14339
Os01g0808900	0.00710652	3.967	Up	2.14834	1.98805
Os01g0811001	0.0350022	6.132	Up	1.4559	2.61636
Os01g0814800	0.0469429	3.887	Up	1.32843	1.95866
Os01g0823100	2.6179e-05	531.28	Up	4.58205	9.05333
Os01g0832600	0.0412915	0.005	Down	1.38414	-7.64386
Os01g0836600	0.00163024	21.299	Up	2.78775	4.41271
Os01g0862600	0.0162879	0.309	Down	1.78813	-1.69432
Os01g0863500	8.7421e-45	5062.22	Up	44.0584	12.3056
Os01g0863800	0.012	96.373	Up	1.92082	6.59056
Os01g0872000	0.0245708	0.227	Down	1.60958	-2.13924
Os01g0875500	0.0360301	5.47	Up	1.44333	2.45154
Os01g0876800	0.00535809	3.114	Up	2.27099	1.63877
Os01g0878000	0.0434394	31.207	Up	1.36212	4.9638
Os01g0878700	0.0433691	0.327	Down	1.36282	-1.61264
Os01g0901600	0.0289773	10.372	Up	1.53794	3.37462
Os01g0904400	0.014263	0.239	Down	1.84579	-2.06492
Os01g0915000	0.000710025	5.097	Up	3.14873	2.34965
Os01g0935000	0.0207124	3.137	Up	1.68377	1.64939
Os01g0948500	0.0330407	0.248	Down	1.48095	-2.01159
Os01g0949300	0.026043	0.256	Down	1.58431	-1.96578
Os01g0949500	0.0375485	0.273	Down	1.42541	-1.87303
Os01g0949800	0.0183761	0.143	Down	1.73575	-2.80591
Os01g0952800	0.0013044	129.209	Up	2.88459	7.01356
Os01g0959100	1.51987e-06	0.08	Down	5.81819	-3.64386
Os01g0959200	0.00277865	0.299	Down	2.55617	-1.74178
Os01g0960900	0.0454638	6.032	Up	1.34233	2.59264
Os01g0962100	0.00264118	0.127	Down	2.5782	-2.9771
Os01g0975900	9.53961e-05	10.336	Up	4.02047	3.36961
Os02g0102300	0.024765	8.547	Up	1.60616	3.09542
Os02g0106100	0.0016776	6.591	Up	2.77531	2.7205
Os02g0106900	0.00942187	3.617	Up	2.02586	1.85479
Os02g0109200	0.0467261	0.333	Down	1.33044	-1.58641
Os02g0119600	0.0267755	0.302	Down	1.57226	-1.72738
Os02g0121700	0.00878226	58.789	Up	2.05639	5.87747
Os02g0126600	0.00256148	0.244	Down	2.59151	-2.03505
Os02g0129300	1.48439e-05	6.001	Up	4.82845	2.5852
Os02g0133900	0.0409958	5.847	Up	1.38726	2.5477
Os02g0140800	0.0026134	0.025	Down	2.58279	-5.32193
Os02g0141100	0.00836618	0.257	Down	2.07747	-1.96016
Os02g0149500	0.00430185	0.105	Down	2.36634	-3.25154
Os02g0155700	0.0166595	0.02	Down	1.77834	-5.64386
Os02g0167600	0.000223017	0.235	Down	3.65166	-2.08927
Os02g0187700	0.0295706	0.31	Down	1.52914	-1.68966
Os02g0192700	0.00944468	3.439	Up	2.02481	1.78199
Os02g0193300	0.00516879	0.228	Down	2.28661	-2.13289
Os02g0205500	0.0243729	0.213	Down	1.61309	-2.23107
Os02g0205700	0.0331835	0.082	Down	1.47908	-3.60823
Os02g0217250	0.0444188	0.091	Down	1.35243	-3.45799
Os02g0225900	0.0177857	0.125	Down	1.74993	-3
Os02g0246900	0.0430687	3.56	Up	1.36584	1.83188
Os02g0247200	0.0414403	3.612	Up	1.38258	1.8528
Os02g0258800	0.0112195	5.048	Up	1.95002	2.33571
Os02g0285300	0.00499167	64.492	Up	2.30175	6.01105
Os02g0288400	0.0159198	0.244	Down	1.79806	-2.03505
Os02g0454300	0.0165678	0.018	Down	1.78074	-5.79586
Os02g0514500	0.025635	0.173	Down	1.59117	-2.53116
Os02g0526400	0.004581	0.179	Down	2.33904	-2.48197
Os02g0531450	0.0406216	3.75	Up	1.39124	1.90689
Os02g0533700	0.0239107	3.169	Up	1.62141	1.66403
Os02g0541500	0.0121125	44.577	Up	1.91677	5.47823
Os02g0582900	0.00377852	40.442	Up	2.42268	5.33778
Os02g0584200	0.0415322	0.122	Down	1.38161	-3.03505
Os02g0599200	0.0370631	35.316	Up	1.43106	5.14225
Os02g0603700	0.0264201	0.06	Down	1.57806	-4.05889
Os02g0609000	0.0455365	0.247	Down	1.34164	-2.01742
Os02g0613900	1.65876e-06	49.73	Up	5.78022	5.63604
Os02g0621300	0.0251027	0.294	Down	1.60028	-1.76611
Os02g0667300	0.026252	0.227	Down	1.58084	-2.13924
Os02g0689066	0.00307028	56.954	Up	2.51282	5.83173
Os02g0697400	0.00924564	5.918	Up	2.03406	2.56511
Os02g0701300	0.0465231	6.221	Up	1.33233	2.63715
Os02g0702300	0.0221419	0.067	Down	1.65479	-3.8997
Os02g0703600	0.00122709	0.059	Down	2.91112	-4.08314
Os02g0714200	0.0146772	7.141	Up	1.83336	2.83613
Os02g0715300	0.000516931	3.86	Up	3.28657	1.9486
Os02g0719600	0.00977329	12.651	Up	2.00996	3.66118
Os02g0730600	0.00704672	0.169	Down	2.15201	-2.5649
Os02g0733500	0.0277571	0.211	Down	1.55663	-2.24469
Os02g0737401	0.00754204	0.209	Down	2.12251	-2.25843
Os02g0767300	0.0016929	49.891	Up	2.77137	5.64071
Os02g0773500	0.0335074	3.093	Up	1.47486	1.62901
Os02g0774100	0.0168661	5.552	Up	1.77299	2.47301
Os02g0777001	0.0256801	0.232	Down	1.5904	-2.1078
Os02g0781300	0.0390099	0.008	Down	1.40883	-6.96578
Os02g0788133	0.0225877	24.682	Up	1.64613	4.62539
Os02g0810500	0.0434506	5.456	Up	1.362	2.44784
Os02g0822900	0.0167569	0.305	Down	1.77581	-1.71312
Os03g0113000	0.0328885	12.442	Up	1.48296	3.63715
Os03g0130300	0.0398332	0.09	Down	1.39975	-3.47393
Os03g0153100	0.00139607	18.605	Up	2.85509	4.21762
Os03g0153500	0.00494879	5.084	Up	2.3055	2.34596
Os03g0153900	0.0387843	0.259	Down	1.41134	-1.94898
Os03g0170600	0.000719337	79.903	Up	3.14307	6.32018
Os03g0171600	0.0208205	0.3	Down	1.68151	-1.73697
Os03g0195100	0.0385994	5.204	Up	1.41342	2.37962
Os03g0197100	6.70351e-05	3.863	Up	4.1737	1.94972
Os03g0231800	0.000355897	5.841	Up	3.44868	2.54622
Os03g0236200	0.00113063	0.087	Down	2.94668	-3.52284
Os03g0240600	0.0032211	0.214	Down	2.492	-2.22432
Os03g0241900	0.0212589	0.214	Down	1.67246	-2.22432
Os03g0255100	1.06391e-05	0.089	Down	4.97309	-3.49005
Os03g0265900	0.0114593	4.2	Up	1.94084	2.07039
Os03g0283200	0.00417937	12.911	Up	2.37889	3.69053
Os03g0285300	0.00975279	3.21	Up	2.01087	1.68257
Os03g0288000	0.0011663	0.058	Down	2.93319	-4.1078
Os03g0303100	0.0309621	3.241	Up	1.50917	1.69644
Os03g0307200	0.0154527	23.495	Up	1.811	4.55428
Os03g0313300	0.046837	0.321	Down	1.32941	-1.63935
Os03g0321100	0.0451389	30.808	Up	1.34545	4.94523
Os03g0327600	0.0268717	5.126	Up	1.5707	2.35783
Os03g0334200	0.00815802	0.33	Down	2.08842	-1.59946
Os03g0339700	0.0401836	31.263	Up	1.39595	4.96638
Os03g0341000	0.040782	6.102	Up	1.38953	2.60928
Os03g0341300	0.0224043	3.324	Up	1.64967	1.73292
Os03g0341600	0.00548427	18.132	Up	2.26088	4.18047
Os03g0344650	0.0333164	18.761	Up	1.47734	4.22966
Os03g0354500	0.013695	0.019	Down	1.86344	-5.71786
Os03g0356540	0.0333477	0.081	Down	1.47693	-3.62593
Os03g0361500	0.00153371	72.268	Up	2.81426	6.17529
Os03g0389501	0.0425796	0.315	Down	1.3708	-1.66658
Os03g0411300	0.0156835	4.146	Up	1.80456	2.05172
Os03g0414900	0.0289254	11.05	Up	1.53872	3.46597
Os03g0417700	0.0230323	27.96	Up	1.63766	4.80529
Os03g0433200	0.0285692	7.156	Up	1.5441	2.83915
Os03g0561283	0.00787828	0.3	Down	2.10357	-1.73697
Os03g0602300	0.000441784	3.124	Up	3.35479	1.64339
Os03g0619800	0.0319504	34.065	Up	1.49552	5.09022
Os03g0641300	0.0297953	11.396	Up	1.52585	3.51046
Os03g0646100	0.0323881	15.873	Up	1.48961	3.9885
Os03g0647800	0.00199411	3.935	Up	2.70025	1.97636
Os03g0659800	0.0322455	0.016	Down	1.49153	-5.96578
Os03g0665700	0.00987597	10.126	Up	2.00542	3.33999
Os03g0675500	0.0470418	15.448	Up	1.32752	3.94935
Os03g0675600	0.00741736	49.088	Up	2.12975	5.6173
Os03g0679700	0.000143917	4.348	Up	3.84189	2.12035
Os03g0734100	0.021575	0.222	Down	1.66605	-2.17137
Os03g0758100	0.0434237	4.904	Up	1.36227	2.29396
Os03g0764100	0.0410183	0.301	Down	1.38702	-1.73216
Os03g0767000	0.0238422	0.17	Down	1.62265	-2.55639
Os03g0773300	0.00650573	0.156	Down	2.1867	-2.68038
Os03g0787000	0.0425906	0.297	Down	1.37069	-1.75147
Os03g0797300	1.99399e-05	19.579	Up	4.70028	4.29124
Os03g0802200	0.0362752	0.295	Down	1.44039	-1.76121
Os03g0810500	0.0290068	15.939	Up	1.5375	3.99449
Os03g0818200	0.0253823	3.378	Up	1.59547	1.75617
Os03g0819600	0.00771965	3.744	Up	2.1124	1.90458
Os03g0829200	0.0237984	0.272	Down	1.62345	-1.87832
Os03g0834050	0.0179427	0.222	Down	1.74611	-2.17137
Os03g0839700	0.0114185	98.648	Up	1.94239	6.62422
Os03g0839800	0.000680576	122.148	Up	3.16712	6.93249
Os04g0110200	0.00542361	28.476	Up	2.26571	4.83167
Os04g0127300	0.00446121	0.065	Down	2.35055	-3.94342
Os04g0137201	0.00668527	22.269	Up	2.17488	4.47696
Os04g0164900	0.00432257	4.773	Up	2.36426	2.2549
Os04g0166600	0.00678513	22.357	Up	2.16844	4.48265
Os04g0184100	0.0318999	0.122	Down	1.49621	-3.03505
Os04g0193950	0.0237407	3.065	Up	1.62451	1.61589
Os04g0231800	0.017282	0.148	Down	1.76241	-2.75633
Os04g0233400	0.0178766	9.064	Up	1.74772	3.18015
Os04g0249900	0.0142892	0.267	Down	1.84499	-1.90509
Os04g0268700	2.40753e-05	0.009	Down	4.61843	-6.79586
Os04g0275950	0.0173828	0.33	Down	1.75988	-1.59946
Os04g0280500	8.41951e-06	22.181	Up	5.07471	4.47125
Os04g0310400	0.0126209	0.235	Down	1.89891	-2.08927
Os04g0317300	0.0086789	3.058	Up	2.06154	1.61259
Os04g0345400	0.00872713	11.861	Up	2.05913	3.56815
Os04g0392300	0.0247234	7.346	Up	1.60689	2.87696
Os04g0396500	0.00358899	0.251	Down	2.44503	-1.99424
Os04g0405500	0.00360437	4.311	Up	2.44317	2.10802
Os04g0414500	0.0103941	0.066	Down	1.98321	-3.92139
Os04g0416900	0.00556675	0.31	Down	2.2544	-1.68966
Os04g0417000	0.00143303	0.333	Down	2.84374	-1.58641
Os04g0444300	0.0306621	3.763	Up	1.5134	1.91188
Os04g0454200	0.0138939	10.63	Up	1.85718	3.41007
Os04g0456200	0.0445843	16.797	Up	1.35082	4.07013
Os04g0456900	0.0473938	0.088	Down	1.32428	-3.50635
Os04g0472300	0.00613754	76.993	Up	2.21201	6.26666
Os04g0488100	0.0422373	0.297	Down	1.3743	-1.75147
Os04g0490300	0.0103369	0.036	Down	1.98561	-4.79586
Os04g0490500	0.0267106	0.33	Down	1.57332	-1.59946
Os04g0490866	0.00135582	0.215	Down	2.8678	-2.21759
Os04g0492400	0.0250335	0.318	Down	1.60148	-1.6529
Os04g0493400	0.0122542	0.101	Down	1.91171	-3.30757
Os04g0497000	0.0257866	0.18	Down	1.58861	-2.47393
Os04g0505200	0.0261086	25.048	Up	1.58322	4.64662
Os04g0509500	0.0341478	0.234	Down	1.46664	-2.09542
Os04g0523812	1.88047e-05	4.107	Up	4.72573	2.03808
Os04g0527900	0.0107762	25.817	Up	1.96753	4.69025
Os04g0531900	0.0226593	0.297	Down	1.64475	-1.75147
Os04g0532200	0.0361351	17.378	Up	1.44207	4.11919
Os04g0536500	0.0276592	0.015	Down	1.55816	-6.05889
Os04g0552700	0.0137906	0.244	Down	1.86042	-2.03505
Os04g0556400	0.000332599	0.059	Down	3.47808	-4.08314
Os04g0556500	0.0180232	0.097	Down	1.74417	-3.36587
Os04g0558900	0.00522221	0.119	Down	2.28215	-3.07097
Os04g0561500	0.0278921	3.184	Up	1.55452	1.67084
Os04g0563000	0.0186637	3.199	Up	1.729	1.67762
Os04g0571600	0.0144479	0.14	Down	1.8402	-2.8365
Os04g0577800	0.00593902	3.003	Up	2.22628	1.5864
Os04g0578550	0.00058746	0.194	Down	3.23102	-2.36587
Os04g0586500	0.0246181	0.305	Down	1.60875	-1.71312
Os04g0591300	0.0358555	14.737	Up	1.44544	3.88137
Os04g0607600	0.0348847	6.099	Up	1.45737	2.60857
Os04g0613500	0.000163788	11.807	Up	3.78572	3.56157
Os04g0626300	0.0358239	5.031	Up	1.44583	2.33085
Os04g0632000	0.0488317	0.297	Down	1.3113	-1.75147
Os04g0644400	0.0197744	0.153	Down	1.7039	-2.7084
Os04g0651600	0.0482342	0.019	Down	1.31664	-5.71786
Os04g0654500	3.52565e-05	0.083	Down	4.45276	-3.59074
Os04g0655400	0.0141948	0.145	Down	1.84787	-2.78588
Os04g0658800	0.0133702	3.381	Up	1.87386	1.75745
Os04g0671200	0.0450694	0.326	Down	1.34612	-1.61706
Os04g0687800	0.0429252	0.294	Down	1.36729	-1.76611
Os05g0109825	0.0205026	0.159	Down	1.68819	-2.6529
Os05g0110000	0.0180632	0.213	Down	1.74321	-2.23107
Os05g0119100	0.00283177	0.06	Down	2.54794	-4.05889
Os05g0127300	0.014304	0.173	Down	1.84454	-2.53116
Os05g0138200	0.021491	16.681	Up	1.66774	4.06013
Os05g0142200	0.00931906	0.156	Down	2.03063	-2.68038
Os05g0146100	0.0300496	0.032	Down	1.52216	-4.96578
Os05g0162800	0.0479544	0.018	Down	1.31917	-5.79586
Os05g0166300	0.00781478	3.236	Up	2.10708	1.69421
Os05g0178300	0.0107111	3.669	Up	1.97016	1.87539
Os05g0182100	0.0364288	0.06	Down	1.43855	-4.05889
Os05g0186100	0.04045	3.054	Up	1.39308	1.6107
Os05g0192100	0.0188946	37.836	Up	1.72366	5.24169
Os05g0224700	0.0303164	0.289	Down	1.51832	-1.79086
Os05g0237800	0.000689867	0.065	Down	3.16123	-3.94342
Os05g0283000	0.001632	0.055	Down	2.78728	-4.18442
Os05g0334750	0.00889472	20.198	Up	2.05087	4.33614
Os05g0382900	0.00755062	5.847	Up	2.12202	2.5477
Os05g0384300	0.000700369	39.366	Up	3.15467	5.29888
Os05g0405400	0.00307691	0.114	Down	2.51188	-3.13289
Os05g0424000	0.0114317	0.309	Down	1.94189	-1.69432
Os05g0442700	0.0152479	0.107	Down	1.81679	-3.22432
Os05g0456800	0.015017	0.226	Down	1.82342	-2.14561
Os05g0459200	0.0437854	13.342	Up	1.35867	3.7379
Os05g0461600	0.0137392	0.309	Down	1.86204	-1.69432
Os05g0472400	2.20218e-05	41.935	Up	4.65715	5.39008
Os05g0472700	0.000307524	19.953	Up	3.51212	4.31853
Os05g0477600	2.55603e-07	172.484	Up	6.59243	7.43032
Os05g0495250	0.0397579	0.33	Down	1.40058	-1.59946
Os05g0501300	0.0365977	7.996	Up	1.43655	2.99928
Os05g0502000	0.000943145	0.308	Down	3.02542	-1.699
Os05g0527000	0.0103505	0.203	Down	1.98504	-2.30045
Os05g0531700	0.0276969	0.094	Down	1.55757	-3.4112
Os05g0535800	0.00248765	3.475	Up	2.60421	1.79701
Os05g0541000	0.0258443	3.438	Up	1.58764	1.78157
Os05g0542150	0.0293378	0.31	Down	1.53257	-1.68966
Os05g0548900	0.00619224	7.019	Up	2.20815	2.81127
Os05g0550300	0.00836578	4.394	Up	2.07749	2.13553
Os05g0552900	0.0391944	14.876	Up	1.40678	3.89491
Os05g0559350	0.0290916	11.184	Up	1.53623	3.48336
Os05g0563600	0.00184349	84.837	Up	2.73436	6.40662
Os05g0568800	0.000559624	4.723	Up	3.2521	2.2397
Os05g0571800	0.0329243	0.272	Down	1.48248	-1.87832
Os05g0575000	0.0310069	0.221	Down	1.50854	-2.17788
Os05g0578500	0.0152445	3.024	Up	1.81689	1.59646
Os05g0582500	0.00633433	0.288	Down	2.1983	-1.79586
Os05g0583100	0.044886	12.994	Up	1.34789	3.69977
Os05g0584950	0.0454172	0.31	Down	1.34278	-1.68966
Os05g0587300	0.00223669	5.726	Up	2.65039	2.51753
Os05g0589200	0.0052837	3.525	Up	2.27706	1.81762
Os06g0102100	0.000260891	7.9	Up	3.58354	2.98185
Os06g0115700	0.00725688	22.293	Up	2.13925	4.47852
Os06g0119900	0.0113371	0.273	Down	1.9455	-1.87303
Os06g0141200	0.00159528	0.196	Down	2.79716	-2.35107
Os06g0147300	0.0404758	0.136	Down	1.3928	-2.87832
Os06g0153000	0.0434749	6.808	Up	1.36176	2.76723
Os06g0179200	0.0329446	3.057	Up	1.48222	1.61212
Os06g0183700	0.0391643	0.304	Down	1.40711	-1.71786
Os06g0185100	0.000453732	16.92	Up	3.3432	4.08066
Os06g0193300	0.0476586	5.625	Up	1.32186	2.49185
Os06g0195800	0.00149635	0.251	Down	2.82497	-1.99424
Os06g0200600	0.020943	0.257	Down	1.67896	-1.96016
Os06g0215100	0.00584839	0.248	Down	2.23296	-2.01159
Os06g0220000	0.0381049	12.843	Up	1.41902	3.68291
Os06g0224650	0.0349494	17.438	Up	1.45656	4.12416
Os06g0232300	0.045882	16.83	Up	1.33836	4.07296
Os06g0254700	0.0194698	0.236	Down	1.71064	-2.08314
Os06g0256800	0.0152977	3.753	Up	1.81537	1.90804
Os06g0284900	0.0379623	0.03	Down	1.42065	-5.05889
Os06g0293100	0.008816	0.137	Down	2.05473	-2.86775
Os06g0294600	0.0484273	10.535	Up	1.31491	3.39712
Os06g0318800	0.0257121	0.253	Down	1.58986	-1.98279
Os06g0326900	0.00626641	22.697	Up	2.20298	4.50443
Os06g0335900	0.0441601	0.196	Down	1.35497	-2.35107
Os06g0470350	0.0210154	7.553	Up	1.67746	2.91705
Os06g0473800	0.0470154	0.26	Down	1.32776	-1.94342
Os06g0493100	0.01065	4.455	Up	1.97265	2.15543
Os06g0493600	0.0277778	0.226	Down	1.5563	-2.14561
Os06g0499100	0.0413264	0.285	Down	1.38377	-1.81097
Os06g0549900	3.73053e-07	0.103	Down	6.42823	-3.27928
Os06g0553800	0.0313733	0.053	Down	1.50344	-4.23786
Os06g0567900	0.00179679	16.378	Up	2.7455	4.03369
Os06g0573600	0.00915928	0.333	Down	2.03814	-1.58641
Os06g0591400	0.0327441	3.762	Up	1.48487	1.9115
Os06g0592200	0.0385896	0.228	Down	1.41353	-2.13289
Os06g0603600	0.00910067	0.27	Down	2.04093	-1.88897
Os06g0610300	0.000225485	13.272	Up	3.64688	3.73031
Os06g0610550	0.0202327	40.631	Up	1.69395	5.34451
Os06g0618700	5.81447e-05	3.754	Up	4.23549	1.90843
Os06g0651900	0.0147197	0.011	Down	1.8321	-6.50635
Os06g0658200	0.0440713	8.074	Up	1.35584	3.01328
Os06g0683000	0.00668531	10.782	Up	2.17488	3.43055
Os06g0683100	0.0319472	15.219	Up	1.49557	3.9278
Os06g0683950	0.0053134	0.045	Down	2.27463	-4.47393
Os07g0114500	0.0214671	5.569	Up	1.66823	2.47742
Os07g0122000	0.00257093	0.155	Down	2.58991	-2.68966
Os07g0129300	0.0191115	22.001	Up	1.7187	4.4595
Os07g0142100	0.0104059	19.573	Up	1.98272	4.29079
Os07g0182000	0.0141773	0.248	Down	1.84841	-2.01159
Os07g0182601	0.0221256	24.507	Up	1.65511	4.61512
Os07g0199000	0.0286473	0.246	Down	1.54292	-2.02327
Os07g0205900	0.00856186	0.253	Down	2.06743	-1.98279
Os07g0208500	0.0344734	3.404	Up	1.46252	1.76723
Os07g0238800	0.0108015	3.921	Up	1.96652	1.97122
Os07g0463800	0.0105919	17.427	Up	1.97503	4.12325
Os07g0480800	0.00111708	71.955	Up	2.95191	6.16902
Os07g0484800	0.00261179	13.59	Up	2.58306	3.76447
Os07g0498150	0.00790705	0.124	Down	2.10199	-3.01159
Os07g0523700	0.0270945	0.23	Down	1.56712	-2.12029
Os07g0526400	0.00125082	4.121	Up	2.90281	2.04299
Os07g0529600	0.000988411	4.695	Up	3.00506	2.23113
Os07g0538000	0.00160118	0.157	Down	2.79556	-2.67116
Os07g0545800	0.0271781	0.227	Down	1.56578	-2.13924
Os07g0559400	0.00169881	0.238	Down	2.76985	-2.07097
Os07g0573200	0.0198137	0.272	Down	1.70303	-1.87832
Os07g0576600	0.0319346	0.296	Down	1.49574	-1.75633
Os07g0580200	0.000279808	0.122	Down	3.55314	-3.03505
Os07g0582500	0.00588908	0.171	Down	2.22995	-2.54793
Os07g0591700	0.00510305	0.12	Down	2.29217	-3.05889
Os07g0600700	0.0126604	16.504	Up	1.89755	4.04474
Os07g0621600	0.0216369	0.152	Down	1.6648	-2.71786
Os07g0624100	0.0101411	9.098	Up	1.99391	3.18555
Os07g0632000	0.0196261	18.465	Up	1.70717	4.20672
Os07g0638400	0.0313862	0.043	Down	1.50326	-4.53952
Os07g0643800	0.0181298	13.566	Up	1.74161	3.76192
Os07g0664400	0.00328341	80.492	Up	2.48368	6.33077
Os07g0664600	0.00498286	0.154	Down	2.30252	-2.699
Os07g0664900	0.0218277	3.361	Up	1.66099	1.74889
Os07g0674400	0.00222697	38.36	Up	2.65229	5.26153
Os07g0677500	0.0395201	0.199	Down	1.40318	-2.32916
Os07g0682000	0.0348971	35.431	Up	1.45721	5.14694
Os07g0683600	0.0455849	3.139	Up	1.34118	1.65031
Os08g0102700	0.00451411	4.382	Up	2.34543	2.13159
Os08g0119500	0.00694113	0.198	Down	2.15857	-2.33643
Os08g0130100	0.00485589	0.209	Down	2.31373	-2.25843
Os08g0136500	0.0260679	0.062	Down	1.58389	-4.01159
Os08g0139700	0.000168645	6.617	Up	3.77303	2.72618
Os08g0155900	0.0370179	0.244	Down	1.43159	-2.03505
Os08g0163300	0.0252773	10.263	Up	1.59727	3.35938
Os08g0178200	0.0299766	12.297	Up	1.52322	3.62023
Os08g0189850	0.0349619	8.861	Up	1.4564	3.14747
Os08g0193100	0.0419477	4.786	Up	1.37729	2.25882
Os08g0193900	0.0298407	0.111	Down	1.52519	-3.17137
Os08g0201600	0.000274735	22.525	Up	3.56109	4.49346
Os08g0201700	6.28598e-07	16.381	Up	6.20163	4.03395
Os08g0203400	5.67529e-06	14.224	Up	5.24601	3.83026
Os08g0205800	0.0412024	0.198	Down	1.38508	-2.33643
Os08g0230100	0.014459	9.163	Up	1.83986	3.19582
Os08g0230600	0.0160717	0.021	Down	1.79394	-5.57347
Os08g0231400	0.000586338	4.427	Up	3.23185	2.14633
Os08g0247700	0.0130049	4.28	Up	1.88589	2.09761
Os08g0298700	0.0186066	5.929	Up	1.73033	2.56779
Os08g0299400	0.00187813	0.005	Down	2.72627	-7.64386
Os08g0299801	0.0309305	19.457	Up	1.50961	4.28222
Os08g0332100	0.000841572	3.563	Up	3.07491	1.83309
Os08g0344600	0.00123622	3.462	Up	2.9079	1.79161
Os08g0355400	0.00174156	10.86	Up	2.75906	3.44095
Os08g0374600	0.00749519	0.056	Down	2.12522	-4.15843
Os08g0386200	0.0333771	0.27	Down	1.47655	-1.88897
Os08g0387050	0.0403496	0.048	Down	1.39416	-4.38082
Os08g0387200	0.0164501	5.673	Up	1.78383	2.50411
Os08g0409900	0.00161408	0.188	Down	2.79207	-2.4112
Os08g0412700	0.0115009	0.254	Down	1.93927	-1.9771
Os08g0412800	0.0019872	0.072	Down	2.70176	-3.79586
Os08g0429200	0.0231503	3.217	Up	1.63544	1.68572
Os08g0434100	0.0392201	0.268	Down	1.40649	-1.8997
Os08g0448100	0.0033689	0.123	Down	2.47251	-3.02327
Os08g0483100	0.0475339	0.306	Down	1.323	-1.7084
Os08g0485900	0.000351104	3.474	Up	3.45456	1.7966
Os08g0495800	0.00186503	0.151	Down	2.72931	-2.72738
Os08g0505001	0.0249245	5.62	Up	1.60337	2.49057
Os08g0505900	0.00643444	23.509	Up	2.19149	4.55514
Os08g0508800	0.00602264	0.201	Down	2.22021	-2.31473
Os08g0509200	0.0148475	9.865	Up	1.82835	3.30232
Os08g0517700	0.00407545	0.275	Down	2.38982	-1.8625
Os08g0526100	0.00416229	0.227	Down	2.38067	-2.13924
Os08g0526700	0.0474579	19.574	Up	1.32369	4.29087
Os08g0529000	0.00235303	0.266	Down	2.62837	-1.9105
Os08g0530801	0.0456846	6.676	Up	1.34023	2.73898
Os08g0531900	0.0455741	8.453	Up	1.34128	3.07946
Os08g0538700	0.014547	91.886	Up	1.83723	6.52177
Os08g0556900	0.0333981	0.229	Down	1.47628	-2.12658
Os09g0101800	0.00529178	0.186	Down	2.2764	-2.42663
Os09g0116900	0.0351986	3.203	Up	1.45347	1.67942
Os09g0268700	0.00539288	0.32	Down	2.26818	-1.64386
Os09g0274900	0.0023183	3.762	Up	2.63483	1.9115
Os09g0279900	0.0356993	5.123	Up	1.44734	2.35699
Os09g0298200	0.00874395	10.484	Up	2.05829	3.39012
Os09g0305300	0.00727043	10.231	Up	2.13844	3.35488
Os09g0332100	0.00832681	3.462	Up	2.07952	1.79161
Os09g0334500	0.0351978	0.29	Down	1.45348	-1.78588
Os09g0341500	0.0103941	0.073	Down	1.98322	-3.77596
Os09g0341600	0.0305083	0.09	Down	1.51558	-3.47393
Os09g0364400	0.0319735	0.223	Down	1.49521	-2.16488
Os09g0385700	0.00269786	0.084	Down	2.56898	-3.57347
Os09g0387800	0.0144037	6.138	Up	1.84153	2.61777
Os09g0391501	0.00253628	18.174	Up	2.5958	4.1838
Os09g0400500	0.0038085	0.163	Down	2.41925	-2.61706
Os09g0412700	0.0145091	4.463	Up	1.83836	2.15801
Os09g0420000	0.0310397	33.23	Up	1.50808	5.05441
Os09g0426100	0.0397587	5.697	Up	1.40057	2.5102
Os09g0427100	0.00895269	20.728	Up	2.04805	4.37351
Os09g0429000	0.0469932	0.243	Down	1.32797	-2.04097
Os09g0431200	0.0206879	0.33	Down	1.68428	-1.59946
Os09g0431900	0.000337628	50.791	Up	3.47156	5.6665
Os09g0433800	0.00737707	3.022	Up	2.13212	1.5955
Os09g0434500	5.78306e-05	3.321	Up	4.23784	1.73162
Os09g0439200	0.00477819	4.332	Up	2.32074	2.11503
Os09g0439500	0.00248956	3.775	Up	2.60388	1.91648
Os09g0440600	0.0487643	0.032	Down	1.3119	-4.96578
Os09g0471100	0.00570857	3.312	Up	2.24347	1.7277
Os09g0472200	0.0126149	23.101	Up	1.89911	4.52988
Os09g0482800	0.000103391	0.03	Down	3.98552	-5.05889
Os09g0491596	0.03127	0.124	Down	1.50487	-3.01159
Os09g0513100	0.00188505	0.284	Down	2.72468	-1.81604
Os09g0530250	0.02768	0.246	Down	1.55783	-2.02327
Os09g0543400	0.0233288	0.102	Down	1.63211	-3.29336
Os09g0546900	0.0226971	3.584	Up	1.64403	1.84157
Os09g0560850	0.0218285	0.261	Down	1.66098	-1.93788
Os09g0562600	0.0111779	0.177	Down	1.95164	-2.49818
Os09g0562750	0.019763	0.216	Down	1.70415	-2.2109
Os10g0104900	0.0329435	71.61	Up	1.48223	6.16209
Os10g0127900	1.03998e-05	0.208	Down	4.98298	-2.26534
Os10g0159800	0.0379894	4.112	Up	1.42034	2.03984
Os10g0181100	0.0137678	93.564	Up	1.86114	6.54788
Os10g0196000	0.0150443	13.354	Up	1.82263	3.7392
Os10g0328600	0.00196294	15.262	Up	2.70709	3.93187
Os10g0346300	0.00180407	0.12	Down	2.74375	-3.05889
Os10g0369500	0.0272432	4.368	Up	1.56474	2.12697
Os10g0376900	0.0247197	41.898	Up	1.60696	5.38881
Os10g0389100	0.0164224	0.215	Down	1.78456	-2.21759
Os10g0389200	0.0314281	0.322	Down	1.50268	-1.63487
Os10g0397900	0.0229386	8.433	Up	1.63943	3.07605
Os10g0400500	0.002144	165.891	Up	2.66878	7.37409
Os10g0418100	0.0140854	0.047	Down	1.85123	-4.4112
Os10g0445900	0.0157916	0.293	Down	1.80157	-1.77103
Os10g0447400	0.0182737	8.013	Up	1.73817	3.00234
Os10g0470100	0.00143075	0.18	Down	2.84444	-2.47393
Os10g0480900	0.00243995	0.151	Down	2.61262	-2.72738
Os10g0497600	0.00293567	3.966	Up	2.53229	1.98768
Os10g0503600	0.049533	3.784	Up	1.30511	1.91991
Os10g0504600	0.0350099	13.834	Up	1.45581	3.79015
Os10g0508700	0.0111912	10.421	Up	1.95112	3.38142
Os10g0516100	0.00218255	3.134	Up	2.66104	1.64801
Os10g0525400	0.0193742	3.795	Up	1.71278	1.9241
Os10g0527601	0.0155495	0.042	Down	1.80828	-4.57347
Os10g0529300	0.0287003	6.243	Up	1.54211	2.64224
Os10g0533500	0.0152714	3.592	Up	1.81612	1.84479
Os10g0535600	0.0205051	0.269	Down	1.68814	-1.89432
Os10g0538600	0.0350447	0.016	Down	1.45538	-5.96578
Os10g0552700	0.031243	63.61	Up	1.50525	5.99118
Os10g0555900	0.00191924	50.98	Up	2.71687	5.67186
Os10g0556100	6.90867e-05	87.783	Up	4.16061	6.45587
Os10g0558600	0.0265736	5.849	Up	1.57555	2.54819
Os10g0561200	0.0390604	20.034	Up	1.40826	4.32438
Os10g0565700	0.0176179	0.249	Down	1.75404	-2.00578
Os10g0569400	7.48897e-05	4.492	Up	4.12558	2.16736
Os10g0569600	0.000465951	4.227	Up	3.33166	2.07963
Os10g0579400	0.00694372	12.034	Up	2.15841	3.58904
Os11g0109500	0.0100253	4.029	Up	1.9989	2.01042
Os11g0111200	0.0160054	6.426	Up	1.79573	2.68392
Os11g0112200	0.0171303	4.562	Up	1.76624	2.18967
Os11g0113032	0.0270396	0.02	Down	1.568	-5.64386
Os11g0115350	6.32455e-06	4.342	Up	5.19897	2.11836
Os11g0117500	0.0363954	5.161	Up	1.43895	2.36765
Os11g0130300	0.0211621	21.361	Up	1.67444	4.41691
Os11g0144900	0.0256993	0.243	Down	1.59008	-2.04097
Os11g0147150	0.00437092	0.165	Down	2.35943	-2.59946
Os11g0149200	0.0165448	108.173	Up	1.78134	6.7572
Os11g0149900	0.00949651	57.852	Up	2.02244	5.85429
Os11g0156100	0.0437976	35.605	Up	1.35855	5.15401
Os11g0169800	0.0120613	62.711	Up	1.9186	5.97065
Os11g0184800	0.0332076	0.222	Down	1.47876	-2.17137
Os11g0237900	0.00863563	25.813	Up	2.06371	4.69003
Os11g0239500	0.000825828	3.292	Up	3.08311	1.71896
Os11g0245200	0.0223598	3.903	Up	1.65053	1.96458
Os11g0250600	0.0377553	6.021	Up	1.42302	2.59
Os11g0262600	0.000373718	111.796	Up	3.42746	6.80472
Os11g0275500	0.00371064	0.047	Down	2.43055	-4.4112
Os11g0286800	0.0210693	6.472	Up	1.67635	2.69421
Os11g0417800	0.00030587	0.183	Down	3.51446	-2.45008
Os11g0431400	0.0224306	16.494	Up	1.64916	4.04387
Os11g0437600	0.000166235	43.306	Up	3.77928	5.4365
Os11g0461000	4.49469e-05	16.587	Up	4.3473	4.05198
Os11g0484700	1.21526e-05	97.471	Up	4.91533	6.6069
Os11g0506800	0.0387913	0.218	Down	1.41127	-2.1976
Os11g0527150	0.0440078	29.375	Up	1.35647	4.87652
Os11g0530600	2.20103e-05	14.226	Up	4.65737	3.83046
Os11g0549469	0.00493009	8.129	Up	2.30715	3.02308
Os11g0552000	0.00599949	3.146	Up	2.22189	1.65352
Os11g0558900	0.0460167	3.041	Up	1.33708	1.60455
Os11g0559600	0.000123101	137.728	Up	3.90974	7.10568
Os11g0575600	0.020562	0.014	Down	1.68693	-6.15843
Os11g0595400	0.0491712	18.635	Up	1.30829	4.21994
Os11g0643100	0.0175339	0.023	Down	1.75612	-5.44222
Os11g0643600	0.0384056	59.634	Up	1.41561	5.89806
Os11g0670900	0.00628114	4.146	Up	2.20196	2.05172
Os11g0671100	0.0247578	3.395	Up	1.60629	1.76341
Os11g0681400	0.0158543	6.798	Up	1.79985	2.76511
Os11g0701500	0.00111133	0.096	Down	2.95416	-3.38082
Os11g0702400	0.0340878	6.815	Up	1.4674	2.76871
Os11g0704500	0.000986883	3.61	Up	3.00573	1.852
Os11g0707050	0.0391355	0.229	Down	1.40743	-2.12658
Os12g0109200	0.0136402	6.176	Up	1.86518	2.62667
Os12g0117600	9.64127e-05	0.154	Down	4.01587	-2.699
Os12g0117900	0.00166698	68.266	Up	2.77807	6.0931
Os12g0121600	0.000128894	16.594	Up	3.88977	4.05259
Os12g0126000	0.032803	3.276	Up	1.48409	1.71194
Os12g0141000	0.0297893	0.253	Down	1.52594	-1.98279
Os12g0160100	3.8696e-06	0.173	Down	5.41233	-2.53116
Os12g0160300	0.0291983	15.057	Up	1.53464	3.91236
Os12g0186600	0.000648536	0.124	Down	3.18807	-3.01159
Os12g0198200	0.0332605	0.304	Down	1.47807	-1.71786
Os12g0225900	0.0374004	64.694	Up	1.42712	6.01556
Os12g0236225	0.0023665	90.587	Up	2.62589	6.50123
Os12g0255850	0.0363801	0.097	Down	1.43914	-3.36587
Os12g0454600	0.0188161	78.992	Up	1.72547	6.30363
Os12g0507700	0.00906559	12.064	Up	2.0426	3.59264
Os12g0516900	0.0261208	7.799	Up	1.58301	2.96329
Os12g0530000	0.0156898	3.057	Up	1.80438	1.61212
Os12g0538600	0.0115941	9.831	Up	1.93576	3.29734
Os12g0555600	0.0404168	11.154	Up	1.39344	3.47949
Os12g0571400	0.0424893	0.134	Down	1.37172	-2.8997
Os12g0576700	0.00904625	3.452	Up	2.04353	1.78743
Os12g0579450	0.0124883	6.087	Up	1.9035	2.60573
Os12g0595500	0.0138629	3.704	Up	1.85814	1.88908
Os12g0610300	0.000298126	14.602	Up	3.5256	3.86809
Os12g0634900	0.00139282	0.279	Down	2.8561	-1.84166
Os12g0637400	0.0122636	69.629	Up	1.91138	6.12162

## Sheet: TableS7
Table. S5 The number of DAMs in rel1-D and ZH11
Kegg_pathway	ko_id	P-value_gene	P-value_meta	gene ID	gene Count	gene Annotation	meta ID	meta Count	meta Annotation
Galactose metabolism	ko00052	0.0894213	0.323679	Os03g0255100	1	K12309 beta-galactosidase [EC:3.2.1.23] | (RefSeq) beta-galactosidase 2 (A)	mws4170;pmf0139;pmf0138	3	C6H12O6+ C6H12O6+ C6H12O6
Starch and sucrose metabolism	ko00500	0.249898	0.686874	Os03g0227400	1	K19891 glucan endo-1,3-beta-glucosidase 1/2/3 [EC:3.2.1.39] | (RefSeq) hypothetical protein (A)	mws4170	1	C6H12O6
Phenylpropanoid biosynthesis	ko00940	0.269241	0.0837992	Os06g0549900	1	K22395 cinnamyl-alcohol dehydrogenase [EC:1.1.1.195] | (RefSeq) berberine bridge enzyme-like 18 (A)	mws1077;mws0178;Hmln002806;pmb3074;HJN003;pmp001214	6	C16H18O9+ C16H18O9+ C16H16O8+ C16H18O8+ C17H22O10+ C16H24NO5+
Flavonoid biosynthesis	ko00941	0.112268	0.000543015	Os11g0530600	1	K00660 chalcone synthase [EC:2.3.1.74] | (RAP-DB) Os11g0530600, CHALCONE_SYNTHASE, CHS; Similar to Chalcone synthase C2 (EC 2.3.1.74) (Naringenin-chalcone synthase C2). (A)	mws0046;mws0178;Hmln002806;mws0064;mws0048;mws1173;pmb3074;Zmpn002440	8	C27H32O14+ C16H18O9+ C16H16O8+ C15H12O6+ C21H20O10+ C15H12O5+ C16H18O8+ C15H12O6
Metabolic pathways	ko01100	0.0312828	0.999685	Os11g0530600;Os02g0613900;Os03g0255100;Os03g0797300;Os03g0227400;Os06g0549900	6	K00660 chalcone synthase [EC:2.3.1.74] | (RAP-DB) Os11g0530600, CHALCONE_SYNTHASE, CHS; Similar to Chalcone synthase C2 (EC 2.3.1.74) (Naringenin-chalcone synthase C2). (A)+ K00759 adenine phosphoribosyltransferase [EC:2.4.2.7] | (RefSeq) adenine phosphoribosyltransferase 4 (A)+ K12309 beta-galactosidase [EC:3.2.1.23] | (RefSeq) beta-galactosidase 2 (A)+ K13222 indole-3-glycerol-phosphate lyase […	ML10176345;pmb0501;Zmgn000173;mws0260;mws0180;mws4170;pme0075;mws0183;Zmgn000216;pme1137;pmb0496;Lmbn001364;Zmyn000155;Hmln002806;pme2602;Zmyn002919;pmf0139;pmb0490;pmf0138;mws0005;Rfmb319;Lmbn002644;Zmpn002440;mws0091;mws0064;Lmbn002739	26	C7H8O5+ C5H14N4+ C5H10O5+ C6H14N4O2+ C7H6O4+ C6H12O6+ C7H11NO5+ C7H6O4+ C2H7O4P+ C6H5NO3+ C15H22N4O3+ C5H8O4+ C7H14N2O3+ C16H16O8+ C3H8NO6P+ C8H8O2+ C6H12O6+ C13H18N2O2+ C6H12O6+ C10H12N2+ C6H11NO2+ C8H8O+ C15H12O6+ C21H20O12+ C15H12O6+ C9H8O3
Biosynthesis of secondary metabolites	ko01110	0.238469	0.261314	Os11g0530600;Os04g0523812;Os06g0549900	3	K00660 chalcone synthase [EC:2.3.1.74] | (RAP-DB) Os11g0530600, CHALCONE_SYNTHASE, CHS; Similar to Chalcone synthase C2 (EC 2.3.1.74) (Naringenin-chalcone synthase C2). (A)+ K13496 UDP-glucosyl transferase 73C [EC:2.4.1.-] | (RefSeq) UDP-glycosyltransferase 73C6 (A)+ K22395 cinnamyl-alcohol dehydrogenase [EC:1.1.1.195] | (RefSeq) berberine bridge enzyme-like 18 (A)	mws0260;mws2209;mws0005;mws4170;pme0075;ML10176345;pmb3074;Lmbp000123;mws1077;Hmln002806;mws0178;pme2602;Zmyn000155;mws0064;Rfmb319;mws0091;Zmgn000216;mws0639;mws0183	19	C6H14N4O2+ C21H20O11+ C10H12N2+ C6H12O6+ C7H11NO5+ C7H8O5+ C16H18O8+ C6H13NO2S+ C16H18O9+ C16H16O8+ C16H18O9+ C3H8NO6P+ C7H14N2O3+ C15H12O6+ C6H11NO2+ C21H20O12+ C2H7O4P+ C7H6O4+ C7H6O4

## Sheet: TableS8
The correlation between genes and metabolite content in flavonoid biosynthesis pathway
Correlation	PAL	4CL2	OsCHS1	OsF3H-3	OseIF3h	OsFLS1	OsUGT706C2	OsUGT707A2	GT1
Agmatine	0.66902	0.650489	0.707872	0.572407	0.844156	0.271473	0.0547385	0.800855	0.836277
2-Methylbenzoic acid	0.493074	0.859924	0.900752	0.326533	0.666774	0.199007	-0.0523636	0.608319	0.850836
6-Hydroxynicotinic acid	0.741728	0.564419	0.61482	0.698155	0.839378	0.157967	-0.0692352	0.781975	0.831425
2,5-Dihydroxybenzoic acid; Gentisic Acid*	0.673653	0.169109	0.258911	0.866773	0.95701	0.343781	0.11435	0.878029	0.515397
2,3-Dihydroxybenzoic Acid*	0.787292	0.149899	0.203934	0.948275	0.82502	0.0402337	-0.171703	0.744723	0.593765
3,4-Dihydroxybenzoic acid (Protocatechuic acid)*	0.762132	0.278007	0.348017	0.888044	0.914656	0.182975	-0.051029	0.835738	0.650945
Tryptamine	0.523839	0.77684	0.831061	0.435759	0.755002	0.263277	-0.0108531	0.68282	0.813054
L-Homomethionine	0.858076	0.488324	0.546593	0.791239	0.886732	0.00288769	-0.185875	0.836733	0.844078
3-Hydroxycinnamic Acid	0.560114	0.766563	0.827168	0.442551	0.789269	0.250619	0.00109613	0.728499	0.824585
Gallic acid	0.662003	0.580592	0.648922	0.426297	0.854363	0.379104	0.303399	0.886334	0.788283
3-Dehydroshikimic acid	0.761503	-0.0367087	0.0300851	0.985436	0.843407	0.0930777	-0.0841041	0.770778	0.452399
N-伪-Acetyl-L-ornithine	0.48618	0.899736	0.924906	0.241708	0.58093	0.139968	-0.0704518	0.545224	0.882077
L-Arginine	0.647432	0.842961	0.877351	0.418884	0.682901	0.00014267	-0.210584	0.637979	0.93807
D-Mannose*	0.553549	-0.0554826	0.0358149	0.821291	0.89833	0.519487	0.342584	0.842061	0.307997
D-Galactose*	0.329635	-0.00177522	0.0961832	0.634741	0.837504	0.730907	0.518746	0.770616	0.195053
D-Glucose*	0.398236	-0.139196	-0.0458882	0.765827	0.825624	0.600704	0.392029	0.747141	0.151728
D-Fructose*	0.495562	-0.150054	-0.0583878	0.82811	0.856549	0.519129	0.335137	0.788767	0.20823
O-Phospho-L-serine	0.239039	0.995123	0.993302	-0.0529064	0.269442	-0.0524282	-0.268723	0.217954	0.776047
N-Monomethyl-L-arginine	0.713318	0.679097	0.721299	0.633787	0.776332	0.0508248	-0.202601	0.704417	0.880056
Homoarginine	0.824631	0.313376	0.365129	0.901115	0.840545	-0.0104643	-0.23205	0.76266	0.718233
L-Alanyl-L-leucine	0.443943	0.808068	0.846313	0.413301	0.627632	0.120265	-0.214971	0.514992	0.778475
p-Coumaroylputrescine	0.789466	0.235347	0.307676	0.905582	0.928936	0.175211	-0.0342693	0.860513	0.641094
Cinnamoyltyramine	0.683856	0.681046	0.732735	0.608587	0.815431	0.151531	-0.100864	0.748187	0.85982
3,4,2',4',6'-Pentahydroxychalcone	0.653449	0.584834	0.639713	0.670411	0.828394	0.222098	-0.0548346	0.746091	0.782213
Sinapoylputrescine	0.0750184	0.930893	0.954154	-0.163323	0.33073	0.296409	0.0872084	0.29257	0.62682
N-Feruloylagmatine	0.68745	0.826929	0.859029	0.437273	0.689025	-0.022004	-0.211294	0.655002	0.957148
1-O-p-Coumaroylquinic acid	0.408152	0.371184	0.460931	0.5653	0.875952	0.638632	0.372028	0.799689	0.479464
4-O-p-Coumaroylquinic acid	0.581696	0.205521	0.293761	0.782324	0.933273	0.487182	0.246532	0.85763	0.487972
5-O-p-Coumaroylquinic acid	0.720364	0.0586015	0.135525	0.943752	0.90211	0.226575	0.015729	0.822955	0.483397
Cryptochlorogenic acid (4-O-Caffeoylquinic acid)	0.658741	0.238632	0.322985	0.839338	0.942986	0.36108	0.113061	0.860076	0.554938
Neochlorogenic acid (5-O-Caffeoylquinic acid)*	0.481673	0.190373	0.28345	0.705501	0.911022	0.599166	0.355451	0.835966	0.413262
Chlorogenic acid (3-O-Caffeoylquinic acid)*	0.50286	0.233031	0.323542	0.70693	0.914183	0.574593	0.32592	0.838565	0.454869
Chlorogenic acid methyl ester	0.685144	0.176403	0.255055	0.850232	0.928551	0.369614	0.160695	0.86573	0.542783
Apigenin-6-C-glucoside (Isovitexin)*	0.363817	0.376297	0.458671	0.496938	0.826935	0.686624	0.440659	0.765247	0.463973
Apigenin-8-C-Glucoside (Vitexin)*	0.338812	0.367638	0.452109	0.472958	0.821766	0.713135	0.471976	0.762561	0.441254
Phloretin-4'-O-glucoside (Trilobatin)	0.0402268	0.0611568	0.151015	0.323602	0.658529	0.911626	0.706969	0.602492	0.0547689
Luteolin-6-C-glucoside (Isoorientin)	0.368581	0.503415	0.584749	0.471088	0.825225	0.616348	0.33503	0.747338	0.539498
Taxifolin-3-O-rhamnoside (Astilbin)	0.110323	0.10104	0.194026	0.37318	0.714215	0.884209	0.67432	0.657783	0.122919
Diosmetin-6-C-glucoside	0.511732	0.561242	0.629856	0.582969	0.837846	0.428468	0.133592	0.751032	0.672071
Hispidulin-8-C-glucoside	0.444455	0.403768	0.489417	0.567485	0.878558	0.612451	0.355877	0.809898	0.527247
Quercetin-3-O-galactoside (Hyperin)	0.350354	0.485362	0.569439	0.434596	0.825194	0.661894	0.40492	0.761062	0.517143
Isorhamnetin-3-O-gallate	0.44234	0.918858	0.909503	0.133942	0.367759	-0.0592244	-0.2349	0.342914	0.881228
Kaempferol-3-O-(6''-acetyl)glucoside	0.675122	0.470834	0.54739	0.6723	0.934252	0.392218	0.185805	0.891001	0.721162
3,5-O-Dicaffeoylquinic Acid Methyl Ester	0.0697814	0.352615	0.435172	0.181148	0.656426	0.870673	0.669063	0.618216	0.258893
LysoPC 19:2	-0.149212	0.258436	0.323694	-0.124868	0.415911	0.927535	0.843656	0.433525	0.0710685
Kaempferol-3-O-(6''-malonyl)glucoside	0.591617	0.52571	0.603595	0.630233	0.906981	0.415281	0.156832	0.837446	0.695945
Kaempferol-3-O-sambubioside	0.588005	0.476999	0.555656	0.642449	0.911905	0.454362	0.206991	0.848017	0.666481
Tricin-7-O-(2''-O-rhamnosyl)galacturonide	0.454335	0.642143	0.71679	0.444467	0.827676	0.487887	0.223929	0.762268	0.680623
Luteolin-7-O-(6''-sinapoyl)glucoside	0.417396	0.571552	0.649174	0.463572	0.830539	0.557333	0.285496	0.759959	0.614425
Vitexin-7-O-(6''-p-coumaroyl)glucoside	0.477256	0.325343	0.412146	0.617006	0.89535	0.614647	0.378346	0.834179	0.501461
Isovitexin-2''-O-(6'''-p-coumaroyl)glucoside	0.381103	0.41298	0.497578	0.470641	0.841965	0.684429	0.455036	0.791066	0.496335
Quercetin-3-O-(2''-O-Xylosyl)rutinoside	0.452578	0.34368	0.436026	0.525935	0.898205	0.673369	0.482959	0.864202	0.495361
Isoorientin-7-O-(6''-p-coumaroyl)glucoside	0.381601	0.462728	0.539089	0.46047	0.811934	0.64805	0.404232	0.755499	0.532529
Isoorientin-7-O-(6''-feruloyl)glucoside	0.523892	0.564038	0.639333	0.525657	0.869216	0.495911	0.255367	0.81502	0.682237

## Sheet: TableS9
Table. S8 Primers for real-time quantitative PCR
Gene ID	Gene name	Sense Primer	Antisense Primer
Os01g0863500	REL1	CCGGTGCATGATGTACGTGATG	GCTGGTCGTCGTCGTTGAAG
Os01g0106400	IRL	CTCCTCCACGGCGACCTCTAC	CCTTGATGGCGGCGATGAGC
Os01g0816100	NAC	ACTGGGAGAAGGTGAAGCTGGAG	TCGGAGTCGTGCGTCTGGAAG
Os06g0128800	ROD1	GCGTCCTCGGCGACCTC	CCACGGCGGCGGATGTC
Os11g0530600	CHS1	GGTGACGGTGGAGGAGGTGAG	CATGTGCTCGCTCTTGGTGATCC
Os02g0632800	WAK14	TGGCGGAGGGCTCTTGTCTATC	GCGGTGTTGCGGCAGATGAG
Os05g0183100	WRKY67	CCGCTATCGACGCCAACTTATTCTC	TTCTCCTCGCTCTCGTACCTCATC
Os12g0115700	CHIL2	AGTGGACAAGTACGAGGATGAGGAG	AGTGGAAGGTGAGGACGGAGTTG
Os02g0626100	PAL	GCGGTGTTCTGCGAGGTGATG	GGCGAGGATGTGCTCCATGATG
Os02g0697400	4CL2	AGCAGGTGGACGGCGAGAAC	CAGCACGGAGTTGAGCGAGAAG
Os04g0581000	F3H2	GCGAGCAGGAGCAGCACATG	AGGATGGTGAGGGCGTTGGG
